# Supplementary material for: (N,N-Diethyl­nicotinamide-κN 1)bis­[4,4,4-trifluoro-1-(thien-2-yl)butane-1,3-dionato-κ2 O,O′]copper(II)
Source: Acta Crystallogr Sect E Struct Rep Online. 2011 May 7;67(Pt 6):m708–9. doi: 10.1107/S1600536811014401 (PMC3120436; doi:10.1107/S1600536811014401)
Supplement: Supplementary file 2 [file e-67-0m708-Isup2.hkl]

# 
# h,k,l, Fc-squared, Fo-squared, sigma(Fo-squared) and status flag 
# 
data_I
_shelx_title '  P-1' 
_shelx_refln_list_code          4 
_shelx_F_calc_maximum      248.18 
_exptl_crystal_F_000       694.00 
_reflns_d_resolution_high  0.7696 
 
loop_ 
 _symmetry_equiv_pos_as_xyz 
 'x, y, z' 
 '-x, -y, -z' 
 
_cell_length_a    11.4324 
_cell_length_b    12.8606 
_cell_length_c    13.0104 
_cell_angle_alpha  62.837 
_cell_angle_beta   64.110 
_cell_angle_gamma  88.783 
 
_shelx_F_squared_multiplier     1.000 
 
loop_ 
 _refln_index_h 
 _refln_index_k 
 _refln_index_l 
 _refln_F_squared_calc 
 _refln_F_squared_meas 
 _refln_F_squared_sigma 
 _refln_observed_status 
   1   0   0      117.66      109.71      2.67 o 
   2   0   0     2321.04     2520.32     30.60 o 
   3   0   0       43.53       48.50      1.41 o 
   4   0   0      409.63      490.13      7.67 o 
   5   0   0      448.92      598.07      9.39 o 
   6   0   0       25.47       25.27      1.51 o 
   7   0   0       86.98       78.41      3.50 o 
   8   0   0      558.41      569.63      9.77 o 
   9   0   0       13.84       13.58      2.69 o 
  10   0   0       33.90       35.22      7.76 o 
  11   0   0        6.06        8.51      3.72 o 
  12   0   0       73.05       82.53      6.03 o 
  13   0   0       13.38       13.29      4.48 o 
 -13   1   0        4.36        8.96      4.59 o 
 -12   1   0       61.02       64.78      5.64 o 
 -11   1   0        2.32        0.25      3.39 o 
 -10   1   0      173.60      173.80      7.62 o 
  -9   1   0      132.89      129.76      5.29 o 
  -8   1   0      155.91      153.11      4.93 o 
  -7   1   0      239.00      253.52      7.18 o 
  -6   1   0       84.85       97.58      2.79 o 
  -5   1   0      841.96      783.51     11.96 o 
  -4   1   0     1817.11     1771.78     25.43 o 
  -3   1   0      423.86      326.50      5.17 o 
  -2   1   0      391.43      381.68      5.75 o 
  -1   1   0        1.12       -1.95      1.30 o 
   0   1   0    11111.98    10920.28   1352.07 o 
   1   1   0     4688.74     5516.46     67.02 o 
   2   1   0      483.94      371.87      6.53 o 
   3   1   0     2215.12     2217.69     27.12 o 
   4   1   0     1346.84     1493.06     21.57 o 
   5   1   0       30.32       38.19      3.17 o 
   6   1   0       38.19       37.44      1.86 o 
   7   1   0        5.54        6.99      2.15 o 
   8   1   0     1563.88     1546.73     23.26 o 
   9   1   0       11.30        4.51      2.81 o 
  10   1   0       62.04       66.80     10.03 o 
  11   1   0       26.90       31.99      4.43 o 
  12   1   0        5.71       -0.55      4.05 o 
 -13   2   0        0.43       -1.39      4.06 o 
 -12   2   0        9.00        7.35      3.96 o 
 -11   2   0       21.39       12.17      4.00 o 
 -10   2   0      174.62      186.74      5.16 o 
  -9   2   0      305.32      279.35      6.06 o 
  -8   2   0       59.46       62.93      4.61 o 
  -7   2   0       55.08       59.51      3.42 o 
  -6   2   0      130.28      183.08      6.41 o 
  -5   2   0       88.74       71.94      2.30 o 
  -4   2   0     2647.74     2647.03     37.53 o 
  -3   2   0     5876.10     6226.75     87.16 o 
  -2   2   0    61592.25    62837.23    896.13 o 
  -1   2   0      179.69      226.58      3.04 o 
   0   2   0       94.52      169.44      2.76 o 
   1   2   0    13730.75    15484.26    187.92 o 
   2   2   0     6373.86     6782.14     82.03 o 
   3   2   0       17.51       16.49      1.59 o 
   4   2   0      247.64      237.96      3.90 o 
   5   2   0       17.30       35.11      1.47 o 
   6   2   0       24.52       37.14      3.70 o 
   7   2   0       97.02      104.02      2.90 o 
   8   2   0      153.84      154.88     16.58 o 
   9   2   0        2.73       -1.04      2.77 o 
  10   2   0       47.21       51.99      4.75 o 
  11   2   0       66.61       67.44      9.76 o 
  12   2   0       22.59       20.90      4.67 o 
 -13   3   0        0.39       -9.14      7.71 o 
 -12   3   0       25.13       29.11      4.36 o 
 -11   3   0        2.79        3.48      2.44 o 
 -10   3   0      121.36      105.73      4.28 o 
  -9   3   0      135.87      138.77      4.38 o 
  -8   3   0      186.84      167.03      5.66 o 
  -7   3   0      309.09      281.53      5.67 o 
  -6   3   0     1385.04     1343.68     19.93 o 
  -5   3   0       26.17       21.22      1.43 o 
  -4   3   0        7.09        6.53      0.95 o 
  -3   3   0     2244.83     2193.61     31.08 o 
  -2   3   0      549.46      551.50      8.21 o 
  -1   3   0     7089.28     7092.85     99.55 o 
   0   3   0      130.19      171.87      3.01 o 
   1   3   0      243.31      283.76      4.58 o 
   2   3   0      124.06      144.74      2.77 o 
   3   3   0      382.45      335.06      5.77 o 
   4   3   0     2893.57     3190.54     45.33 o 
   5   3   0      839.76      870.25     13.99 o 
   6   3   0     1413.30     1393.13     31.53 o 
   7   3   0       88.97       83.45      4.50 o 
   8   3   0       38.94       40.36      3.68 o 
   9   3   0      220.22      220.81      7.85 o 
  10   3   0        4.45        6.76      3.46 o 
  11   3   0       47.81       39.91      4.78 o 
  12   3   0       40.89       47.30      5.55 o 
 -13   4   0        0.59       -2.17      3.97 o 
 -12   4   0       49.77       59.09      5.04 o 
 -11   4   0       79.69       91.93      5.26 o 
 -10   4   0        1.80        2.40      2.26 o 
  -9   4   0       15.22       21.36      2.37 o 
  -8   4   0        6.27        6.77      1.80 o 
  -7   4   0        6.15        6.34      1.59 o 
  -6   4   0     1861.09     1853.68     27.02 o 
  -5   4   0        0.50       -2.43      1.75 o 
  -4   4   0     3085.43     2998.99     42.50 o 
  -3   4   0       22.28        8.96      1.49 o 
  -2   4   0     1317.85     1340.28     19.28 o 
  -1   4   0     2325.93     2374.36     33.62 o 
   0   4   0     1081.10     1100.02     16.02 o 
   1   4   0        7.86       14.27      0.97 o 
   2   4   0     9678.63    10334.78    144.86 o 
   3   4   0      210.81      236.51      4.40 o 
   4   4   0        5.86       13.10      2.06 o 
   5   4   0       38.13       32.04      1.86 o 
   6   4   0       23.89       20.91      3.27 o 
   7   4   0       53.03       37.69      3.47 o 
   8   4   0        7.23        5.62      3.12 o 
   9   4   0      260.06      265.02     15.36 o 
  10   4   0       91.79       95.02      6.05 o 
  11   4   0       34.20       37.64      7.11 o 
 -13   5   0        2.58        3.98      4.12 o 
 -12   5   0        7.12        9.51      2.85 o 
 -11   5   0       85.08      106.86      4.73 o 
 -10   5   0      149.12      149.59      4.93 o 
  -9   5   0      257.62      231.01      7.78 o 
  -8   5   0        7.26        9.64      1.90 o 
  -7   5   0        8.64        7.24      1.61 o 
  -6   5   0       88.10       97.42      3.02 o 
  -5   5   0       23.22       31.97      1.75 o 
  -4   5   0      237.08      251.56      4.60 o 
  -3   5   0      372.09      335.55      5.65 o 
  -2   5   0      165.42      134.34      2.76 o 
  -1   5   0      415.53      471.35      7.40 o 
   0   5   0       82.67      113.08      2.68 o 
   1   5   0     3731.70     3989.08     56.39 o 
   2   5   0     6601.26     7231.11    101.50 o 
   3   5   0      171.40      193.71     11.75 o 
   4   5   0     1436.88     1393.66     24.12 o 
   5   5   0      322.79      341.46      6.16 o 
   6   5   0      147.87      147.98     13.08 o 
   7   5   0      433.24      399.78     11.01 o 
   8   5   0       26.35       27.10      3.64 o 
   9   5   0      172.54      173.17      9.18 o 
  10   5   0      271.73      276.13      9.42 o 
  11   5   0        0.88       -1.79      4.33 o 
 -13   6   0        5.71        1.21      3.99 o 
 -12   6   0        5.33        6.61      2.88 o 
 -11   6   0       10.29       12.42      2.83 o 
 -10   6   0       52.17       48.67      3.24 o 
  -9   6   0       40.65       47.23      2.98 o 
  -8   6   0      365.40      345.36      6.93 o 
  -7   6   0        0.20        0.97      1.52 o 
  -6   6   0       87.90       58.95      5.13 o 
  -5   6   0       23.00       22.20      1.65 o 
  -4   6   0        1.59        4.66      1.19 o 
  -3   6   0      923.47      904.51     13.62 o 
  -2   6   0      608.68      567.31      8.89 o 
  -1   6   0     3727.56     4095.15     57.88 o 
   0   6   0     2392.86     2444.53     35.07 o 
   1   6   0        2.03        9.71      1.33 o 
   2   6   0       18.39       17.80      1.47 o 
   3   6   0      395.96      387.79      6.90 o 
   4   6   0      349.11      340.75      6.37 o 
   5   6   0      146.72      102.95      3.22 o 
   6   6   0       41.69       34.53      3.53 o 
   7   6   0      186.56      161.08      6.61 o 
   8   6   0       36.68       42.26      4.38 o 
   9   6   0       74.32       75.33      5.60 o 
  10   6   0       97.67       92.04      6.82 o 
 -12   7   0       11.92       12.41      3.15 o 
 -11   7   0        7.17        4.87      4.81 o 
 -10   7   0       10.99       16.18      2.62 o 
  -9   7   0        6.17        3.34      2.13 o 
  -8   7   0      158.28      166.67      6.49 o 
  -7   7   0      215.46      269.12      8.42 o 
  -6   7   0       31.46       17.66      1.79 o 
  -5   7   0      110.53      118.13      3.30 o 
  -4   7   0       10.59        3.65      1.25 o 
  -3   7   0       10.55       13.17      1.36 o 
  -2   7   0       61.08       51.20      3.14 o 
  -1   7   0     2560.56     2601.02     37.37 o 
   0   7   0     3681.51     3945.54     56.13 o 
   1   7   0      123.08      127.08      3.50 o 
   2   7   0      747.09      816.25     12.96 o 
   3   7   0      183.69      196.55      4.53 o 
   4   7   0      383.42      366.04      6.97 o 
   5   7   0      341.81      305.17      9.56 o 
   6   7   0        8.37        9.30      3.52 o 
   7   7   0      516.23      525.61     17.84 o 
   8   7   0      215.50      188.46     10.59 o 
   9   7   0        2.34        6.69      4.17 o 
  10   7   0        1.66       -2.44      4.37 o 
 -12   8   0        3.01        0.85      2.87 o 
 -11   8   0        0.23        0.20      2.50 o 
 -10   8   0       34.90       32.60      3.06 o 
  -9   8   0        3.25        3.33      2.23 o 
  -8   8   0       16.41        8.17      2.13 o 
  -7   8   0      119.84      121.17      3.85 o 
  -6   8   0        5.75        4.83      1.63 o 
  -5   8   0      480.72      453.18      7.91 o 
  -4   8   0      132.67      148.39      3.73 o 
  -3   8   0      478.54      465.56      7.94 o 
  -2   8   0      791.91      844.80     13.21 o 
  -1   8   0      339.02      365.53      6.63 o 
   0   8   0      447.76      425.69      7.59 o 
   1   8   0       39.87       34.48      2.75 o 
   2   8   0       21.28       22.24      2.00 o 
   3   8   0      108.51       95.44      3.54 o 
   4   8   0      444.64      436.63     13.61 o 
   5   8   0       51.01       46.27      3.89 o 
   6   8   0       43.09       41.82      5.19 o 
   7   8   0      325.67      357.13     10.55 o 
   8   8   0      152.57      159.89      7.75 o 
   9   8   0        1.12        0.14      4.30 o 
 -12   9   0        5.36       11.45      3.89 o 
 -11   9   0        6.48        9.20      3.36 o 
 -10   9   0       21.89       28.77      3.02 o 
  -9   9   0       59.01       70.13      5.57 o 
  -8   9   0        0.74       -2.77      2.02 o 
  -7   9   0       34.36       30.79      2.46 o 
  -6   9   0       12.23       10.93      1.90 o 
  -5   9   0       56.82       70.17      4.74 o 
  -4   9   0       93.68       85.18      8.07 o 
  -3   9   0      529.68      508.58      8.76 o 
  -2   9   0     1111.65     1127.03     17.33 o 
  -1   9   0       61.56       49.76      2.49 o 
   0   9   0       35.31       32.03      2.21 o 
   1   9   0       62.27       54.44      2.74 o 
   2   9   0      299.21      287.90      7.30 o 
   3   9   0      353.75      335.03      7.01 o 
   4   9   0       27.79       25.87      8.01 o 
   5   9   0       78.73       84.18      5.16 o 
   6   9   0      168.64      181.28      7.42 o 
   7   9   0        4.02        2.56      3.71 o 
   8   9   0       58.68       43.59      5.36 o 
 -11  10   0        0.11        8.40      5.31 o 
 -10  10   0       11.95       12.89      3.46 o 
  -9  10   0       15.09       13.26      3.20 o 
  -8  10   0        0.22        3.03      2.64 o 
  -7  10   0      131.25      136.36      5.43 o 
  -6  10   0       60.75       60.32      2.93 o 
  -5  10   0       37.15       38.21      2.47 o 
  -4  10   0       80.16       78.92      3.40 o 
  -3  10   0       81.37       87.24      3.40 o 
  -2  10   0      218.08      221.34      8.11 o 
  -1  10   0      208.16      226.65     10.55 o 
   0  10   0        1.45        1.66      1.76 o 
   1  10   0       37.79       56.14      3.29 o 
   2  10   0       46.84       55.94      3.34 o 
   3  10   0        6.44        4.37      2.06 o 
   4  10   0        2.57       -3.36      6.93 o 
   5  10   0       47.28       55.73      4.82 o 
   6  10   0      185.36      186.16     13.86 o 
   7  10   0       24.90       18.22      4.49 o 
 -10  11   0        3.93        7.47      3.43 o 
  -9  11   0        2.45        5.37      2.98 o 
  -8  11   0        1.55        0.55      2.90 o 
  -7  11   0       64.74       78.37      4.58 o 
  -6  11   0       30.87       31.71      3.25 o 
  -5  11   0        8.20        4.14      2.59 o 
  -4  11   0       97.24      104.31      5.59 o 
  -3  11   0       75.29       84.66      4.81 o 
  -2  11   0       36.34       32.89      2.52 o 
  -1  11   0       59.30       47.98      3.21 o 
   0  11   0       54.86       53.14      3.08 o 
   1  11   0      136.35      155.91      4.96 o 
   2  11   0       65.06       64.51      3.45 o 
   3  11   0       24.24       17.96      3.62 o 
   4  11   0       48.66       52.93      5.62 o 
   5  11   0        3.06        2.87      3.90 o 
   6  11   0       66.89       55.54      5.51 o 
 -10  12   0        0.08        2.09      3.42 o 
  -9  12   0       12.59       13.27      3.50 o 
  -8  12   0        9.01        9.08      3.17 o 
  -7  12   0        0.55        0.01      4.11 o 
  -6  12   0       75.35       76.12     12.92 o 
  -5  12   0        5.16        7.21      3.03 o 
  -4  12   0      107.67      120.07      5.41 o 
  -3  12   0       52.89       61.04      6.33 o 
  -2  12   0        0.13        1.03      3.37 o 
  -1  12   0       18.97       12.25      3.18 o 
   0  12   0      107.08      114.28      4.54 o 
   1  12   0       31.05       43.57      3.24 o 
   2  12   0       34.26       28.02      2.97 o 
   3  12   0       10.26        8.28      5.34 o 
   4  12   0       82.02       81.65      5.60 o 
   5  12   0        9.49        7.58      4.79 o 
  -8  13   0        6.88        4.53      3.29 o 
  -7  13   0        4.79        0.35      3.12 o 
  -6  13   0       13.86       12.45      3.40 o 
  -5  13   0       22.76       15.54      3.44 o 
  -4  13   0       31.27       26.11      3.73 o 
  -3  13   0       89.60       97.43      5.35 o 
  -2  13   0        4.33        5.03      3.25 o 
  -1  13   0       29.30       44.82      9.53 o 
   0  13   0        6.57       13.90      4.65 o 
   1  13   0        2.44        4.05      3.16 o 
   2  13   0        8.18       10.72      5.27 o 
   3  13   0        0.10       -0.54      5.46 o 
  -7  14   0        0.51        3.54      3.50 o 
  -6  14   0        5.10        6.30      3.45 o 
  -5  14   0       13.63       21.39      4.06 o 
  -4  14   0        0.51       -2.26      3.33 o 
  -3  14   0       23.17       32.40      4.18 o 
  -2  14   0       20.75       15.62      3.84 o 
  -1  14   0       45.75       53.09      4.80 o 
   0  14   0        0.78        3.38      3.43 o 
   1  14   0       10.33       11.70      6.01 o 
   1 -14   1       42.68       44.30      4.70 o 
   2 -14   1       19.49       19.38      3.92 o 
   3 -14   1       23.83       26.04      4.16 o 
   4 -14   1        3.81        2.89      3.60 o 
   5 -14   1       20.56       24.27      4.22 o 
   6 -14   1        0.99        2.16      3.79 o 
  -2 -13   1        7.60        3.62      5.64 o 
  -1 -13   1       19.71       20.92      6.13 o 
   0 -13   1       20.13       23.65      3.91 o 
   1 -13   1       24.26       37.60      5.69 o 
   2 -13   1        1.74        0.51      3.19 o 
   3 -13   1      128.11      137.81      6.37 o 
   4 -13   1       12.43       14.71      3.66 o 
   5 -13   1       26.95       28.81      3.90 o 
   6 -13   1       10.39       10.08      3.73 o 
   7 -13   1       11.28        8.75      5.20 o 
   8 -13   1       10.48        9.26      6.60 o 
  -4 -12   1       23.61       35.61      6.32 o 
  -3 -12   1        1.52        2.44      3.68 o 
  -2 -12   1       70.83       71.44      5.13 o 
  -1 -12   1       62.42       61.98      6.10 o 
   0 -12   1       56.66       50.20      3.62 o 
   1 -12   1        8.42        8.53      2.50 o 
   2 -12   1       16.40       18.93      3.44 o 
   3 -12   1       49.47       60.07      4.37 o 
   4 -12   1       50.58       49.44      4.13 o 
   5 -12   1        0.40        1.26      2.82 o 
   6 -12   1       95.19      116.33      5.65 o 
   7 -12   1        1.52        1.34      3.35 o 
   8 -12   1       17.49       17.17      3.26 o 
   9 -12   1        3.76        6.01      3.18 o 
  -5 -11   1        4.24        6.72      4.17 o 
  -4 -11   1        1.39       -0.53      3.44 o 
  -3 -11   1        1.34        4.26      3.62 o 
  -2 -11   1      102.83      132.58     10.10 o 
  -1 -11   1       70.03       89.22      4.08 o 
   0 -11   1       47.52       35.09      2.92 o 
   1 -11   1      145.46      145.67      5.39 o 
   2 -11   1       11.05       11.22      2.23 o 
   3 -11   1      109.53      120.93      8.40 o 
   4 -11   1       28.13       32.50      2.66 o 
   5 -11   1       30.61       27.81      3.28 o 
   6 -11   1       79.66       83.36      7.29 o 
   7 -11   1       20.09       19.16      3.39 o 
   8 -11   1        8.34        5.28      2.85 o 
   9 -11   1        5.32        6.71      3.16 o 
  10 -11   1        1.20        2.09      5.01 o 
  -6 -10   1       51.29       51.93      5.37 o 
  -5 -10   1        9.55        2.13      3.81 o 
  -4 -10   1       91.26       77.41      7.05 o 
  -3 -10   1       49.55       46.01      4.33 o 
  -2 -10   1        5.24        9.58      2.23 o 
  -1 -10   1       17.83       24.09      2.46 o 
   0 -10   1       11.85       10.20      3.58 o 
   1 -10   1      182.59      198.67      5.17 o 
   2 -10   1      162.22      182.84      7.52 o 
   3 -10   1        7.98        7.41      1.95 o 
   4 -10   1       53.26       50.32      2.79 o 
   5 -10   1        1.96        3.10      1.98 o 
   6 -10   1       74.05       66.15      3.13 o 
   7 -10   1       58.96       64.71      3.20 o 
   8 -10   1        9.29       13.17      2.36 o 
   9 -10   1       18.28       21.62      4.95 o 
  10 -10   1        1.71        8.85      3.13 o 
  11 -10   1        1.53        4.44      4.97 o 
  -7  -9   1        5.95        3.71      4.96 o 
  -6  -9   1       50.40       53.62      5.23 o 
  -5  -9   1       18.55       16.84      4.63 o 
  -4  -9   1       27.39       24.01      3.77 o 
  -3  -9   1       44.52       51.98      4.18 o 
  -2  -9   1       15.11       18.67      3.74 o 
  -1  -9   1      169.50      188.79      5.13 o 
   0  -9   1        1.61        2.50      1.75 o 
   1  -9   1      870.54      896.63     14.42 o 
   2  -9   1      151.02      161.70      4.35 o 
   3  -9   1        6.05        8.88      2.07 o 
   4  -9   1      298.73      267.33      5.60 o 
   5  -9   1       74.71       73.82      3.28 o 
   6  -9   1        6.46        4.01      1.84 o 
   7  -9   1       47.76       37.41      2.54 o 
   8  -9   1        0.56        1.61      2.06 o 
   9  -9   1       41.32       37.27      2.94 o 
  10  -9   1       24.29       27.95      2.96 o 
  11  -9   1        0.19        3.62      3.21 o 
  12  -9   1       12.35       15.03      5.50 o 
  -8  -8   1      110.71      118.40     10.38 o 
  -7  -8   1       20.56       14.88      6.44 o 
  -6  -8   1      149.61      133.09      6.65 o 
  -5  -8   1       24.41       22.67      4.27 o 
  -4  -8   1       10.08       16.76      4.88 o 
  -3  -8   1      231.39      267.62      8.39 o 
  -2  -8   1        1.00        0.86      1.60 o 
  -1  -8   1       18.68       17.47      1.90 o 
   0  -8   1      350.07      317.80      6.28 o 
   1  -8   1        4.21        3.75      1.51 o 
   2  -8   1      135.30      128.60      4.85 o 
   3  -8   1       31.29       38.69      2.14 o 
   4  -8   1      245.57      243.22      5.20 o 
   5  -8   1      466.35      512.60      8.79 o 
   6  -8   1        1.17        0.39      1.66 o 
   7  -8   1       57.11       54.36      2.73 o 
   8  -8   1        0.19        1.07      1.92 o 
   9  -8   1       53.62       58.09      5.61 o 
  10  -8   1       71.07       66.18      4.52 o 
  11  -8   1        0.01       -3.82      2.55 o 
  12  -8   1        5.68        5.16      3.64 o 
  -9  -7   1        3.32        1.36      4.38 o 
  -8  -7   1       94.72       86.29      6.05 o 
  -7  -7   1       32.23       41.30      4.57 o 
  -6  -7   1       22.75       14.76      3.51 o 
  -5  -7   1       77.10       84.97      4.94 o 
  -4  -7   1       53.34       65.56      6.75 o 
  -3  -7   1       27.86       29.98      4.71 o 
  -2  -7   1      189.89      176.69      4.38 o 
  -1  -7   1      668.32      605.13     10.06 o 
   0  -7   1     1882.64     1961.49     28.74 o 
   1  -7   1       84.99       68.02      2.68 o 
   2  -7   1     1380.75     1436.57     21.29 o 
   3  -7   1        6.55       13.77      1.52 o 
   4  -7   1        1.17        1.32      1.74 o 
   5  -7   1      525.11      466.77      8.03 o 
   6  -7   1       30.87       37.34      2.10 o 
   7  -7   1       69.52       63.34      2.90 o 
   8  -7   1      231.06      255.25      6.96 o 
   9  -7   1       48.84       38.78      3.25 o 
  10  -7   1       21.52       25.36      2.78 o 
  11  -7   1        5.31        7.19      2.80 o 
  12  -7   1       15.59       16.44      3.13 o 
  13  -7   1       21.17       24.75      4.33 o 
 -10  -6   1       41.62       44.35      8.32 o 
  -9  -6   1       11.97        7.12      4.11 o 
  -8  -6   1      190.43      194.34      8.06 o 
  -7  -6   1       65.87       73.58      6.45 o 
  -6  -6   1      122.00      134.02     12.70 o 
  -5  -6   1      356.39      343.63      9.00 o 
  -4  -6   1      527.06      528.07      9.04 o 
  -3  -6   1       88.10       70.29      2.60 o 
  -2  -6   1      265.64      286.71      5.60 o 
  -1  -6   1       40.68       52.62      2.31 o 
   0  -6   1      644.33      603.92      9.73 o 
   1  -6   1     2717.40     2743.72     39.26 o 
   2  -6   1      726.73      778.17     11.95 o 
   3  -6   1     1336.90     1388.69     20.40 o 
   4  -6   1       26.50       23.95      1.58 o 
   5  -6   1      153.81      158.86      3.65 o 
   6  -6   1       46.49       41.34      2.09 o 
   7  -6   1      124.32      126.52      3.63 o 
   8  -6   1      450.26      416.04     15.28 o 
   9  -6   1        2.81        3.50      2.18 o 
  10  -6   1       99.25      110.97     10.79 o 
  11  -6   1        5.96        3.42      2.55 o 
  12  -6   1       13.43       13.86      2.98 o 
  13  -6   1       13.16       14.04      3.97 o 
 -10  -5   1      150.26      153.87      8.06 o 
  -9  -5   1       79.48       84.73      5.99 o 
  -8  -5   1        7.82        7.70      4.32 o 
  -7  -5   1       16.55       19.19      4.67 o 
  -6  -5   1      165.22      172.11      6.54 o 
  -5  -5   1      105.61       99.55      4.72 o 
  -4  -5   1       62.25       66.34      4.94 o 
  -3  -5   1     2034.02     2041.46     29.71 o 
  -2  -5   1     1026.21      978.18     14.83 o 
  -1  -5   1      799.44      753.92     11.67 o 
   0  -5   1     1391.66     1358.73     19.95 o 
   1  -5   1     1165.22     1189.78     18.12 o 
   2  -5   1       90.98       74.39      2.16 o 
   3  -5   1     2779.48     2775.59     39.46 o 
   4  -5   1       33.43       18.53      1.33 o 
   5  -5   1      284.74      265.85      4.93 o 
   6  -5   1       97.21       81.41      4.61 o 
   7  -5   1       26.58       22.04      2.40 o 
   8  -5   1        2.97       -0.32      1.63 o 
   9  -5   1      145.37      139.56      4.42 o 
  10  -5   1      268.96      284.36      7.34 o 
  11  -5   1       46.58       57.24      3.57 o 
  12  -5   1        1.92        1.31      2.67 o 
  13  -5   1       33.31       31.40      6.25 o 
 -11  -4   1        1.41        5.05      4.58 o 
 -10  -4   1      207.95      226.09      8.99 o 
  -9  -4   1      157.73      157.92      7.35 o 
  -8  -4   1       31.45       34.18      3.94 o 
  -7  -4   1      500.44      465.10     11.46 o 
  -6  -4   1      529.38      561.41     24.55 o 
  -5  -4   1        8.26        1.54      1.89 o 
  -4  -4   1       55.79       67.83      3.72 o 
  -3  -4   1       70.67       68.08      3.42 o 
  -2  -4   1     2716.53     2849.56     40.60 o 
  -1  -4   1     9564.92    10663.35    149.38 o 
   0  -4   1      824.28      959.01     14.20 o 
   1  -4   1      346.39      319.37      5.26 o 
   2  -4   1      140.22      204.67      6.86 o 
   3  -4   1      129.78      112.97      2.52 o 
   4  -4   1       12.99        4.46      0.94 o 
   5  -4   1     3314.38     3190.84     45.30 o 
   6  -4   1     1367.07     1264.51     18.80 o 
   7  -4   1        3.28       -0.37      1.42 o 
   8  -4   1       34.94       39.48      2.37 o 
   9  -4   1        0.57       -0.54      1.84 o 
  10  -4   1       25.63       19.68      3.32 o 
  11  -4   1       79.81       89.80      6.16 o 
  12  -4   1       25.03       24.61      3.11 o 
  13  -4   1       29.60       28.74      4.53 o 
 -11  -3   1       25.57       31.27      4.91 o 
 -10  -3   1        1.40       -0.91      3.76 o 
  -9  -3   1       77.03       69.62      6.59 o 
  -8  -3   1      152.07      147.70      6.32 o 
  -7  -3   1      206.45      198.78      6.68 o 
  -6  -3   1      101.29      116.70      4.89 o 
  -5  -3   1       81.43       92.80      7.70 o 
  -4  -3   1     2121.15     2279.86     55.21 o 
  -3  -3   1       58.33       48.23      2.47 o 
  -2  -3   1    10190.96    10669.92    149.34 o 
  -1  -3   1      809.67      809.78     12.00 o 
   0  -3   1       14.64       21.34      1.06 o 
   1  -3   1     1981.48     1731.74     24.67 o 
   2  -3   1     1999.64     1867.02     26.49 o 
   3  -3   1      227.87      210.16      3.64 o 
   4  -3   1      861.35      984.87     14.47 o 
   5  -3   1       88.86       90.64      4.34 o 
   6  -3   1       36.02       35.38      1.85 o 
   7  -3   1      158.68      132.91      3.59 o 
   8  -3   1      615.46      623.60     10.50 o 
   9  -3   1        2.75       -0.51      1.78 o 
  10  -3   1        1.46        1.68      2.13 o 
  11  -3   1       67.38       63.77      3.51 o 
  12  -3   1       45.66       48.06      3.48 o 
  13  -3   1        0.12       -3.31      3.59 o 
 -11  -2   1       64.25       64.22     10.39 o 
 -10  -2   1        1.35       -0.62      3.55 o 
  -9  -2   1      272.23      267.25     17.18 o 
  -8  -2   1      107.22       94.33      5.09 o 
  -7  -2   1       10.53        6.84      2.64 o 
  -6  -2   1      203.42      158.01      8.79 o 
  -5  -2   1      282.32      309.13      7.47 o 
  -4  -2   1     7077.27     7508.13    129.66 o 
  -3  -2   1     3116.67     3490.82     60.93 o 
  -2  -2   1      105.78       94.63      1.82 o 
  -1  -2   1      600.79      620.40      7.88 o 
   0  -2   1     3046.48     2965.04     48.51 o 
   1  -2   1        6.07       12.40      1.33 o 
   2  -2   1     6539.64     7582.12    106.18 o 
   3  -2   1     2446.27     2489.16     35.10 o 
   4  -2   1     5243.69     5380.41     75.41 o 
   5  -2   1      170.09      177.12      3.59 o 
   6  -2   1      535.77      481.75      8.31 o 
   7  -2   1       34.64       29.79      2.28 o 
   8  -2   1      210.31      223.80      7.90 o 
   9  -2   1      227.67      214.35      5.08 o 
  10  -2   1       61.45       60.93      3.13 o 
  11  -2   1        1.73        0.95      2.20 o 
  12  -2   1       90.14       84.54      5.62 o 
  13  -2   1       12.00       11.65      4.10 o 
 -12  -1   1       19.83       20.85      4.88 o 
 -11  -1   1       30.57       18.38      6.02 o 
 -10  -1   1        0.16       -3.75      3.32 o 
  -9  -1   1       98.08      105.54      5.59 o 
  -8  -1   1      209.20      208.20     13.53 o 
  -7  -1   1        1.01        0.27      3.56 o 
  -6  -1   1      206.56      209.32      4.30 o 
  -5  -1   1       57.30       90.27      2.98 o 
  -4  -1   1     4873.11     5033.59     87.39 o 
  -3  -1   1     2089.50     2154.17     37.98 o 
  -2  -1   1     1592.70     1636.14     28.93 o 
  -1  -1   1    32112.02    32559.88    462.33 o 
   0  -1   1     1520.15     1527.03     20.36 o 
   1  -1   1      311.10      388.95      5.58 o 
   2  -1   1     2295.66     2497.19     30.13 o 
   3  -1   1     1196.98     1138.97     16.35 o 
   4  -1   1      555.32      571.33      8.72 o 
   5  -1   1     1480.12     1473.35     21.44 o 
   6  -1   1        6.35       10.51      1.47 o 
   7  -1   1      204.82      185.94      4.23 o 
   8  -1   1        0.59        0.97      1.48 o 
   9  -1   1      493.67      483.28     10.91 o 
  10  -1   1       60.42       66.99      3.93 o 
  11  -1   1        2.63        0.93      6.05 o 
  12  -1   1      123.78      135.83      6.98 o 
  13  -1   1       12.54        8.23      4.14 o 
 -12   0   1        0.41       -5.84      7.35 o 
 -11   0   1       32.15       33.02      4.55 o 
 -10   0   1       64.66       54.51      4.80 o 
  -9   0   1        0.29       -2.85      2.82 o 
  -8   0   1      534.76      527.58     16.55 o 
  -7   0   1       68.05       79.55      2.70 o 
  -6   0   1      546.37      563.31      9.24 o 
  -5   0   1     2299.71     2277.66     38.78 o 
  -4   0   1        0.71        6.82      1.12 o 
  -3   0   1      173.98      175.59      2.95 o 
  -2   0   1     1543.53     1380.39     16.97 o 
  -1   0   1      330.47      228.27      3.38 o 
   0   0   1     8237.41     6794.29    375.59 o 
   1   0   1     1133.38     1021.17     35.43 o 
   2   0   1     6730.22     7272.70    103.07 o 
   3   0   1     1445.84     1780.40     25.28 o 
   4   0   1     1395.62     1311.52     18.97 o 
   5   0   1     1832.45     1865.91     26.87 o 
   6   0   1      450.00      468.87      8.14 o 
   7   0   1     1465.20     1308.72     19.60 o 
   8   0   1      648.73      655.11     10.88 o 
   9   0   1        1.88        3.03      1.74 o 
  10   0   1      110.08      102.58      7.57 o 
  11   0   1        0.00       -2.07      3.15 o 
  12   0   1      180.25      187.69      7.92 o 
  13   0   1       16.14       10.55      5.19 o 
 -12   1   1        8.89       11.36      4.38 o 
 -11   1   1       10.72       11.10      5.47 o 
 -10   1   1       91.03       84.94      8.39 o 
  -9   1   1       24.80       30.09      3.57 o 
  -8   1   1       64.78       70.25      2.94 o 
  -7   1   1        7.58        2.18      2.41 o 
  -6   1   1      318.70      323.30      8.70 o 
  -5   1   1     2838.15     2736.46     39.13 o 
  -4   1   1        1.72       10.58      0.98 o 
  -3   1   1     6112.28     6336.10     88.73 o 
  -2   1   1     2567.51     3196.72     44.85 o 
  -1   1   1     2636.72     2939.48     35.86 o 
   0   1   1    11299.01    10448.70    425.00 o 
   1   1   1      290.68      320.77     10.39 o 
   2   1   1      176.60      184.32      2.61 o 
   3   1   1     2648.99     2190.03     31.00 o 
   4   1   1      189.03      143.37      2.84 o 
   5   1   1      109.21      130.54      3.37 o 
   6   1   1        6.41        5.19      1.07 o 
   7   1   1     1567.46     1468.01     21.87 o 
   8   1   1     1075.67     1102.52     17.03 o 
   9   1   1        1.05        1.04      1.69 o 
  10   1   1       98.38      106.70     17.15 o 
  11   1   1        2.11       -1.01      3.27 o 
  12   1   1       82.94       92.79      6.01 o 
  13   1   1       17.19       11.33      4.52 o 
 -12   2   1       16.29        9.11      4.25 o 
 -11   2   1        5.62        1.28      3.71 o 
 -10   2   1      242.65      264.02      8.63 o 
  -9   2   1       55.25       53.01      2.89 o 
  -8   2   1       11.10        8.99      1.84 o 
  -7   2   1      435.58      425.53     10.34 o 
  -6   2   1       35.12       32.31      2.61 o 
  -5   2   1       29.90       19.21      1.42 o 
  -4   2   1       78.80       64.85      2.04 o 
  -3   2   1     6028.00     6638.21     92.86 o 
  -2   2   1    29275.60    31607.94    441.81 o 
  -1   2   1     4793.27     5380.22     65.74 o 
   0   2   1     5242.59     5937.81    100.62 o 
   1   2   1     4146.45     4823.66     58.83 o 
   2   2   1       93.65       66.07      1.50 o 
   3   2   1      908.57      954.55     14.02 o 
   4   2   1       95.06       56.73      2.37 o 
   5   2   1      373.92      375.20      6.28 o 
   6   2   1      643.80      640.14     10.17 o 
   7   2   1       84.35       77.92      2.70 o 
   8   2   1      915.59      897.32     14.19 o 
   9   2   1       38.22       41.73      3.73 o 
  10   2   1      190.46      197.89     16.77 o 
  11   2   1       13.50       13.66      3.86 o 
  12   2   1        8.88       10.15      4.61 o 
  13   2   1       21.75       17.00      4.87 o 
 -12   3   1       25.33       22.90      4.57 o 
 -11   3   1        0.23       -2.67      3.40 o 
 -10   3   1      168.63      195.59      5.57 o 
  -9   3   1        8.19        3.91      2.06 o 
  -8   3   1       41.92       49.76      2.68 o 
  -7   3   1      484.86      497.78      8.64 o 
  -6   3   1      742.70      688.87     11.01 o 
  -5   3   1      939.14     1001.55     15.07 o 
  -4   3   1      337.78      326.38      5.92 o 
  -3   3   1    12679.37    14175.02    199.01 o 
  -2   3   1    33468.47    33694.82    470.84 o 
  -1   3   1     5646.57     6401.57     77.88 o 
   0   3   1      449.86      627.17      7.92 o 
   1   3   1     1485.13     1365.32     36.98 o 
   2   3   1      663.56      835.44     12.31 o 
   3   3   1      882.41      911.55     13.48 o 
   4   3   1      456.58      602.56      9.36 o 
   5   3   1     1185.20     1170.06     17.41 o 
   6   3   1     2445.16     2281.57     33.01 o 
   7   3   1       15.37       15.19      2.88 o 
   8   3   1      143.02      148.58      3.87 o 
   9   3   1       91.58       83.31      9.00 o 
  10   3   1      119.48      132.61      6.34 o 
  11   3   1       46.54       36.77      4.50 o 
  12   3   1        0.28        0.86      6.60 o 
 -12   4   1       62.01       79.64      8.24 o 
 -11   4   1       42.29       38.17      4.39 o 
 -10   4   1       27.36       23.97      4.37 o 
  -9   4   1       47.05       41.32      2.84 o 
  -8   4   1       12.08       14.50      2.04 o 
  -7   4   1       67.16       79.49      4.42 o 
  -6   4   1      671.07      714.02     11.38 o 
  -5   4   1      443.36      468.14      7.75 o 
  -4   4   1     2272.80     2405.27     34.31 o 
  -3   4   1      487.78      558.04      8.56 o 
  -2   4   1    13206.04    14372.86    201.43 o 
  -1   4   1       19.91       12.55      0.77 o 
   0   4   1     4508.51     4745.11    108.99 o 
   1   4   1      477.23      322.77      5.21 o 
   2   4   1      261.97      199.30      4.34 o 
   3   4   1       71.93       96.49      3.46 o 
   4   4   1      457.03      460.57      7.58 o 
   5   4   1       61.96       76.47      3.74 o 
   6   4   1     1741.89     1633.81     26.58 o 
   7   4   1        1.01       -0.58      1.09 o 
   8   4   1       42.25       48.40      4.37 o 
   9   4   1      116.91      106.99     10.68 o 
  10   4   1        0.32        2.50      3.25 o 
  11   4   1       97.06       93.64      6.11 o 
  12   4   1        2.33       -0.54      4.18 o 
 -12   5   1       28.28       36.49      4.88 o 
 -11   5   1       56.15       52.33      3.59 o 
 -10   5   1       16.79       19.64      2.73 o 
  -9   5   1      212.06      243.82      6.43 o 
  -8   5   1       10.61        6.11      1.95 o 
  -7   5   1        1.73       -1.74      1.49 o 
  -6   5   1        7.14        8.14      1.57 o 
  -5   5   1     2496.21     2608.77     37.42 o 
  -4   5   1     5263.40     5081.75     71.54 o 
  -3   5   1     6516.56     6677.60     93.49 o 
  -2   5   1      375.08      444.19      6.96 o 
  -1   5   1     2092.56     2145.55     32.33 o 
   0   5   1       56.65      129.50      2.66 o 
   1   5   1       13.36       38.35      1.59 o 
   2   5   1     1724.51     1654.51     23.97 o 
   3   5   1     2874.37     2830.27     40.44 o 
   4   5   1      286.20      288.08      5.35 o 
   5   5   1       24.63       21.10      2.23 o 
   6   5   1      108.25      112.23      3.15 o 
   7   5   1       40.34       38.06      4.41 o 
   8   5   1       66.91       51.63      4.31 o 
   9   5   1      175.20      168.40      8.31 o 
  10   5   1       43.53       45.72     12.32 o 
  11   5   1       33.72       30.62      4.82 o 
 -12   6   1        1.61        0.86      3.63 o 
 -11   6   1       34.24       34.35      3.26 o 
 -10   6   1        7.55        1.52      2.43 o 
  -9   6   1       25.74       21.73      2.59 o 
  -8   6   1      433.63      459.19     20.01 o 
  -7   6   1        0.33       -0.20      1.64 o 
  -6   6   1        6.43        8.14      1.60 o 
  -5   6   1      452.56      426.10      7.31 o 
  -4   6   1     1016.84      985.54     15.38 o 
  -3   6   1      995.35      917.82     13.74 o 
  -2   6   1       10.03        2.40      1.13 o 
  -1   6   1     3131.15     3394.67     48.04 o 
   0   6   1      492.65      529.00      8.39 o 
   1   6   1      340.76      347.86      6.04 o 
   2   6   1      600.99      635.15     11.77 o 
   3   6   1     1132.54     1072.54     19.84 o 
   4   6   1      267.93      240.22      6.94 o 
   5   6   1      393.43      411.53      8.81 o 
   6   6   1       90.43       94.75     10.58 o 
   7   6   1      363.64      323.14      8.75 o 
   8   6   1        0.01        4.09      3.09 o 
   9   6   1      103.07      118.87      6.42 o 
  10   6   1       93.00       89.16     13.26 o 
  11   6   1       42.30       51.18      5.46 o 
 -12   7   1        2.11        4.06      3.05 o 
 -11   7   1       11.91       11.72      2.87 o 
 -10   7   1       13.05       10.34      2.63 o 
  -9   7   1       10.12       11.09      2.36 o 
  -8   7   1       96.30      113.89      4.17 o 
  -7   7   1       16.30       17.91      2.12 o 
  -6   7   1      254.74      228.74      5.28 o 
  -5   7   1      471.74      460.16      7.84 o 
  -4   7   1        3.84       11.98      1.72 o 
  -3   7   1      756.12      727.53     11.25 o 
  -2   7   1        0.14       -1.19      0.97 o 
  -1   7   1     1864.70     1957.08     28.28 o 
   0   7   1     1407.05     1416.95     24.02 o 
   1   7   1      458.95      441.51     10.67 o 
   2   7   1      248.41      213.23      4.55 o 
   3   7   1       71.49       71.43      3.56 o 
   4   7   1      317.85      278.38      5.65 o 
   5   7   1        1.53       -1.03      1.39 o 
   6   7   1      100.20       86.14      4.88 o 
   7   7   1      550.42      565.23     16.49 o 
   8   7   1       61.42       57.81      4.78 o 
   9   7   1        0.86        0.32      3.55 o 
  10   7   1       76.25       68.74      5.76 o 
 -12   8   1        0.68       -0.27      2.99 o 
 -11   8   1        4.28        3.95      3.48 o 
 -10   8   1       55.23       51.20      5.67 o 
  -9   8   1        8.74        3.39      2.33 o 
  -8   8   1        5.23        4.32      2.13 o 
  -7   8   1       20.63       28.24      2.45 o 
  -6   8   1      107.02      114.39      3.66 o 
  -5   8   1      369.02      341.65      6.39 o 
  -4   8   1        0.49       -1.63      1.27 o 
  -3   8   1     1052.92     1115.29     16.81 o 
  -2   8   1      108.76       96.33      2.86 o 
  -1   8   1     1029.82     1017.95     15.48 o 
   0   8   1     1083.45     1125.19     17.52 o 
   1   8   1      223.11      250.77      5.24 o 
   2   8   1      387.01      378.56      8.41 o 
   3   8   1      219.02      214.95      5.30 o 
   4   8   1        0.77        1.78      1.55 o 
   5   8   1      290.63      289.29      6.24 o 
   6   8   1       19.59       18.51      3.31 o 
   7   8   1      645.71      620.45     14.51 o 
   8   8   1      174.71      147.91     13.14 o 
   9   8   1       36.64       37.83      4.86 o 
  10   8   1        8.73        9.60      4.41 o 
 -11   9   1       18.02       22.40      4.05 o 
 -10   9   1       15.60       19.54      3.65 o 
  -9   9   1       45.38       38.85      3.05 o 
  -8   9   1        9.87       12.91      2.36 o 
  -7   9   1      125.80      134.14      4.27 o 
  -6   9   1        0.25        3.41      1.78 o 
  -5   9   1       90.19       59.76      2.65 o 
  -4   9   1        0.60       -2.10      1.40 o 
  -3   9   1      918.58      924.44     14.39 o 
  -2   9   1      860.37      838.87     13.20 o 
  -1   9   1      135.01      115.88      3.43 o 
   0   9   1      241.43      284.68      5.72 o 
   1   9   1       12.48       13.91      1.83 o 
   2   9   1      322.24      320.64      6.54 o 
   3   9   1        3.06        2.27      1.64 o 
   4   9   1        1.82        1.59      1.72 o 
   5   9   1      443.06      446.28     10.90 o 
   6   9   1       66.88       67.84      4.83 o 
   7   9   1       18.56       14.14      4.02 o 
   8   9   1      127.75      111.21      6.62 o 
   9   9   1       40.39       39.65      5.17 o 
 -11  10   1        1.59        7.73      3.73 o 
 -10  10   1       15.50       16.72      4.47 o 
  -9  10   1       32.83       31.84      3.67 o 
  -8  10   1        0.22       -1.37      2.74 o 
  -7  10   1      110.51      117.06      5.06 o 
  -6  10   1        2.01        6.30      2.49 o 
  -5  10   1       94.40      111.80      3.82 o 
  -4  10   1        6.39        6.06      2.56 o 
  -3  10   1      990.44      989.52     16.08 o 
  -2  10   1      315.29      296.38      5.94 o 
  -1  10   1        2.64       -2.10      1.50 o 
   0  10   1       94.32       83.07      3.34 o 
   1  10   1      384.21      412.01      7.91 o 
   2  10   1        7.84       11.05      2.05 o 
   3  10   1      180.51      170.64      6.03 o 
   4  10   1        1.98        3.91      4.14 o 
   5  10   1      528.50      540.23     12.96 o 
   6  10   1      164.89      149.17     18.68 o 
   7  10   1        2.58        1.71      3.85 o 
   8  10   1       13.37        7.27      6.10 o 
 -10  11   1        9.23        8.56      3.54 o 
  -9  11   1       20.46       14.23      3.54 o 
  -8  11   1        5.64        1.27      2.95 o 
  -7  11   1       68.09       68.96      4.35 o 
  -6  11   1        1.36       -1.47      2.66 o 
  -5  11   1      179.15      191.91     18.85 o 
  -4  11   1       61.38       50.36      3.66 o 
  -3  11   1       25.50       20.00      6.36 o 
  -2  11   1       22.69       19.93      2.09 o 
  -1  11   1      103.20       99.64      3.79 o 
   0  11   1      110.24      111.05      4.27 o 
   1  11   1      217.04      241.74     10.25 o 
   2  11   1       19.45       21.41      4.42 o 
   3  11   1       71.19       80.56      3.80 o 
   4  11   1        8.44        7.89      3.57 o 
   5  11   1       77.22       75.20      5.31 o 
   6  11   1       95.12       81.33      5.80 o 
   7  11   1        3.60        0.20      4.12 o 
 -10  12   1        0.38        0.44      3.47 o 
  -9  12   1       14.27       13.11      3.46 o 
  -8  12   1        3.78        3.87      3.14 o 
  -7  12   1        3.36        0.83      3.02 o 
  -6  12   1       10.31        4.95      2.91 o 
  -5  12   1      150.68      137.59      5.79 o 
  -4  12   1      150.96      179.34     15.34 o 
  -3  12   1       10.83        5.33      2.72 o 
  -2  12   1       41.80       44.36      4.76 o 
  -1  12   1        4.41        7.72      2.94 o 
   0  12   1       16.39       14.42      6.00 o 
   1  12   1       88.23       81.70      7.47 o 
   2  12   1       46.80       37.22      3.91 o 
   3  12   1      163.63      183.84      7.31 o 
   4  12   1      175.55      170.95      7.59 o 
   5  12   1        1.04        2.93      3.75 o 
   6  12   1       25.95       17.55      4.53 o 
  -9  13   1       12.53       15.27      3.83 o 
  -8  13   1        1.37        5.65      3.42 o 
  -7  13   1        0.98       -0.30      3.67 o 
  -6  13   1        4.83        1.39      3.04 o 
  -5  13   1        3.31        4.26      3.20 o 
  -4  13   1       68.79       75.23      5.86 o 
  -3  13   1       43.47       43.31      4.17 o 
  -2  13   1       54.93       55.38      4.45 o 
  -1  13   1       28.25       38.33      4.12 o 
   0  13   1       37.14       50.73      4.91 o 
   1  13   1        4.81        5.08      4.46 o 
   2  13   1        6.28       11.91      3.29 o 
   3  13   1       34.69       21.72      5.64 o 
   4  13   1       92.75      105.41      8.99 o 
  -7  14   1        6.87        7.38      4.51 o 
  -6  14   1       15.85       25.78      8.07 o 
  -5  14   1       14.05       10.25      3.51 o 
  -4  14   1        0.17        2.18      3.25 o 
  -3  14   1        5.21        0.49      3.25 o 
  -2  14   1        4.16        0.64      3.31 o 
  -1  14   1      115.28      125.73      6.41 o 
   0  14   1        0.43        2.28      3.31 o 
   1  14   1        3.64        6.50      4.23 o 
   2  14   1       21.89       15.82      5.99 o 
  -5  15   1       12.71        9.18      3.93 o 
  -4  15   1        0.05        3.50      5.05 o 
  -3  15   1       11.63       17.18      4.02 o 
  -2  15   1       11.52       17.03      4.00 o 
  -1  15   1        7.10        9.30      3.83 o 
   0  15   1        4.10        3.42      3.79 o 
   0 -13   2       47.14       39.52      6.96 o 
   1 -13   2        1.86       -0.61      3.20 o 
   2 -13   2        3.30        7.07      6.82 o 
   3 -13   2       54.28       60.17      7.91 o 
   4 -13   2        1.30        1.09      9.19 o 
   5 -13   2       56.72       59.67      4.70 o 
   6 -13   2        3.84        1.62      3.24 o 
   7 -13   2       10.66        8.97      3.84 o 
  -2 -12   2       45.77       47.88      5.04 o 
  -1 -12   2        0.69       -2.22      5.81 o 
   0 -12   2       88.23       79.72      8.13 o 
   1 -12   2       29.50       25.25      3.04 o 
   2 -12   2       49.32       49.98      4.91 o 
   3 -12   2       53.70       79.52      4.98 o 
   4 -12   2        0.78        5.11      3.07 o 
   5 -12   2        8.46       14.10      3.22 o 
   6 -12   2       68.70       75.44      7.11 o 
   7 -12   2        0.93        1.64      2.96 o 
   8 -12   2       17.05       18.05      5.28 o 
   9 -12   2        0.12        2.45      4.76 o 
  -4 -11   2        2.25       -2.74      3.71 o 
  -3 -11   2       10.36       13.16      4.12 o 
  -2 -11   2      132.78      144.67      8.94 o 
  -1 -11   2       60.71       55.76      9.35 o 
   0 -11   2       32.80       31.00      3.01 o 
   1 -11   2      108.08      121.37      4.77 o 
   2 -11   2        7.19        9.82      2.44 o 
   3 -11   2       94.05      102.72      4.18 o 
   4 -11   2       27.80       28.97      2.70 o 
   5 -11   2       38.92       34.32      2.87 o 
   6 -11   2       90.92       97.44      5.18 o 
   7 -11   2        0.95       -3.04      3.23 o 
   8 -11   2       17.67       14.78      3.14 o 
   9 -11   2        0.14       -1.55      4.22 o 
  10 -11   2        3.84        3.61      4.95 o 
  -5 -10   2        0.95       -1.43      4.18 o 
  -4 -10   2       20.08       13.04      4.12 o 
  -3 -10   2        0.07        1.96      3.40 o 
  -2 -10   2      228.23      220.74      7.88 o 
  -1 -10   2       97.98      104.33      4.38 o 
   0 -10   2      260.68      265.35      8.57 o 
   1 -10   2      162.82      164.57      4.89 o 
   2 -10   2       65.23       70.41      3.33 o 
   3 -10   2       32.34       27.31      2.55 o 
   4 -10   2      136.99      156.57      4.73 o 
   5 -10   2       16.17       18.21      2.30 o 
   6 -10   2      134.34      161.37      4.85 o 
   7 -10   2        8.85        6.33      2.27 o 
   8 -10   2       36.88       41.38      3.30 o 
   9 -10   2       15.51       17.42      3.20 o 
  10 -10   2        4.47        4.42      4.79 o 
  11 -10   2        0.64        8.93      5.24 o 
  -6  -9   2       17.46       18.86      4.68 o 
  -5  -9   2        1.42        0.56      3.87 o 
  -4  -9   2      257.80      268.74      9.13 o 
  -3  -9   2       25.34       22.91      3.88 o 
  -2  -9   2       11.31       12.90      3.12 o 
  -1  -9   2       78.17       68.97      3.37 o 
   0  -9   2        0.33        1.64      1.80 o 
   1  -9   2      444.90      471.04      8.77 o 
   2  -9   2       59.40       67.22      3.10 o 
   3  -9   2       53.45       54.15      2.80 o 
   4  -9   2      315.74      308.29      8.14 o 
   5  -9   2        1.02        1.45      1.87 o 
   6  -9   2       52.76       43.42      2.63 o 
   7  -9   2        7.96       12.02      2.12 o 
   8  -9   2       60.47       62.90      6.66 o 
   9  -9   2       44.32       50.42      3.17 o 
  10  -9   2        2.28        1.69      3.13 o 
  11  -9   2        3.92        6.12      3.50 o 
  12  -9   2        5.99        9.75      4.93 o 
  -7  -8   2       10.65       10.02      4.51 o 
  -6  -8   2       19.45       17.02      6.51 o 
  -5  -8   2        6.74        3.10      3.73 o 
  -4  -8   2      237.36      223.16      8.05 o 
  -3  -8   2      110.10      143.41      6.24 o 
  -2  -8   2      274.08      254.30      5.85 o 
  -1  -8   2      377.24      398.01      7.69 o 
   0  -8   2      168.69      184.59      4.73 o 
   1  -8   2      239.46      283.22      5.97 o 
   2  -8   2        5.07       -2.24      1.50 o 
   3  -8   2        8.25        4.53      1.62 o 
   4  -8   2      515.30      466.38      8.95 o 
   5  -8   2      222.55      232.68      5.97 o 
   6  -8   2       67.10       79.13      4.61 o 
   7  -8   2      128.56      142.24      4.18 o 
   8  -8   2       30.12       31.29      2.60 o 
   9  -8   2       41.13       46.80      3.26 o 
  10  -8   2       14.91       11.40      3.95 o 
  11  -8   2        8.73       10.36      3.61 o 
  12  -8   2       15.70       18.61      3.89 o 
  -8  -7   2       61.73       65.53      5.94 o 
  -7  -7   2        1.74       -0.06      3.79 o 
  -6  -7   2      102.18      115.85      6.40 o 
  -5  -7   2      124.54      112.17      6.06 o 
  -4  -7   2      167.77      161.65      6.71 o 
  -3  -7   2       98.75      119.17      3.80 o 
  -2  -7   2      211.30      232.39      5.29 o 
  -1  -7   2      275.46      247.99      5.40 o 
   0  -7   2      456.33      481.57      8.40 o 
   1  -7   2       25.40       20.05      2.96 o 
   2  -7   2      741.15      751.04     13.01 o 
   3  -7   2       31.64       19.61      1.73 o 
   4  -7   2      156.75      158.77      5.09 o 
   5  -7   2       96.15       97.58      6.19 o 
   6  -7   2       82.54       71.48      2.90 o 
   7  -7   2      151.09      143.36      5.43 o 
   8  -7   2      164.36      206.39      5.17 o 
   9  -7   2      169.18      169.22      5.03 o 
  10  -7   2       10.87       11.12      2.90 o 
  11  -7   2        0.13        1.13      2.46 o 
  12  -7   2       22.21       27.06      6.39 o 
  13  -7   2       12.93       16.11      4.03 o 
  -9  -6   2        0.33       -0.65      4.32 o 
  -8  -6   2        9.17        0.95      4.07 o 
  -7  -6   2        6.68        5.74      3.93 o 
  -6  -6   2      148.88      148.03      7.90 o 
  -5  -6   2      245.65      299.88      9.71 o 
  -4  -6   2       59.85       67.60      4.24 o 
  -3  -6   2      134.23      122.63      3.54 o 
  -2  -6   2      124.33       94.70      3.15 o 
  -1  -6   2      327.97      302.90      5.87 o 
   0  -6   2      636.89      567.92      9.39 o 
   1  -6   2       66.89       57.22      2.39 o 
   2  -6   2     1644.94     1669.53     24.45 o 
   3  -6   2      881.72      856.96     13.15 o 
   4  -6   2       39.99       40.61      1.96 o 
   5  -6   2      109.26      113.64      3.17 o 
   6  -6   2      151.72      136.49      3.63 o 
   7  -6   2       51.15       65.21      2.85 o 
   8  -6   2      380.39      358.95      9.95 o 
   9  -6   2       35.21       37.33      2.67 o 
  10  -6   2      141.93      139.20      5.99 o 
  11  -6   2       10.36        8.38      2.62 o 
  12  -6   2       24.09       29.59      6.10 o 
  13  -6   2        7.95       11.07      3.76 o 
  -9  -5   2        4.61        0.39      4.26 o 
  -8  -5   2       68.52       77.12      5.74 o 
  -7  -5   2       37.34       24.47      3.94 o 
  -6  -5   2      148.03      126.85      6.12 o 
  -5  -5   2       19.75       28.25      3.30 o 
  -4  -5   2        3.82        2.61      2.40 o 
  -3  -5   2        2.12        1.66      1.03 o 
  -2  -5   2     1690.88     1727.22     25.43 o 
  -1  -5   2        7.63       10.09      1.33 o 
   0  -5   2      900.81     1006.68     15.22 o 
   1  -5   2      137.00      117.50      3.01 o 
   2  -5   2     1284.29     1235.92     18.23 o 
   3  -5   2     2064.97     2037.26     29.32 o 
   4  -5   2      365.94      273.59     10.91 o 
   5  -5   2      291.66      287.28      5.26 o 
   6  -5   2        6.01       11.93      1.41 o 
   7  -5   2      280.16      270.73      5.43 o 
   8  -5   2       56.62       76.65      4.11 o 
   9  -5   2      150.13      157.71      4.56 o 
  10  -5   2      233.14      257.96      7.57 o 
  11  -5   2       88.98       92.85      6.45 o 
  12  -5   2        4.99        5.79      2.68 o 
  13  -5   2       22.72       20.48      3.97 o 
 -10  -4   2       47.72       36.92      5.13 o 
  -9  -4   2        0.80       -2.72      4.01 o 
  -8  -4   2      169.17      167.53      7.11 o 
  -7  -4   2       79.82       88.57      5.27 o 
  -6  -4   2       66.73       44.27      3.77 o 
  -5  -4   2      154.90      155.79      5.93 o 
  -4  -4   2        1.49        2.26      2.44 o 
  -3  -4   2     1470.22     1415.37     17.88 o 
  -2  -4   2     1456.25     1219.06     18.14 o 
  -1  -4   2      487.37      453.25      7.44 o 
   0  -4   2     2350.17     2310.77     33.09 o 
   1  -4   2     3629.95     3892.92     54.99 o 
   2  -4   2      232.15      258.75      4.52 o 
   3  -4   2      848.59      954.87     14.13 o 
   4  -4   2      114.08      114.08      2.68 o 
   5  -4   2      186.27      185.66      3.79 o 
   6  -4   2      353.89      286.05      8.35 o 
   7  -4   2      102.69      120.61      3.83 o 
   8  -4   2      131.47      114.74      5.09 o 
   9  -4   2       34.10       32.36      2.50 o 
  10  -4   2       78.96       59.92      5.17 o 
  11  -4   2      182.08      186.10      5.55 o 
  12  -4   2        4.43        5.11      2.52 o 
  13  -4   2       44.41       51.51      6.13 o 
 -10  -3   2       35.64       29.37      5.07 o 
  -9  -3   2       43.19       34.61      4.33 o 
  -8  -3   2        9.40        5.77      3.30 o 
  -7  -3   2       77.34       84.91      5.91 o 
  -6  -3   2      210.16      181.71      9.43 o 
  -5  -3   2       85.71       81.02      4.46 o 
  -4  -3   2      824.87      835.95     20.98 o 
  -3  -3   2        5.29       16.15      1.96 o 
  -2  -3   2     1905.49     2085.49     29.97 o 
  -1  -3   2      572.26      588.95      9.12 o 
   0  -3   2     8751.67     9167.39    128.23 o 
   1  -3   2      429.90      444.15      6.97 o 
   2  -3   2       87.06       82.01      2.00 o 
   3  -3   2      198.70      197.64      4.24 o 
   4  -3   2        9.34        3.84      0.80 o 
   5  -3   2     1145.51      899.61     13.46 o 
   6  -3   2      173.37      207.98      4.23 o 
   7  -3   2      245.94      228.22      4.74 o 
   8  -3   2      546.18      617.34     10.36 o 
   9  -3   2        5.84        4.95      1.82 o 
  10  -3   2        3.59        1.70      2.02 o 
  11  -3   2      167.91      164.33      5.17 o 
  12  -3   2        2.22        1.92      2.44 o 
  13  -3   2       22.48       23.39      4.21 o 
  14  -3   2       27.85       22.54      6.84 o 
 -11  -2   2        9.81       11.41      4.62 o 
 -10  -2   2       25.82       31.15      4.64 o 
  -9  -2   2      113.95      117.41      8.98 o 
  -8  -2   2       13.49        9.01      3.18 o 
  -7  -2   2      112.35      105.19      5.34 o 
  -6  -2   2        5.36        0.04      2.39 o 
  -5  -2   2      738.39      716.21     14.65 o 
  -4  -2   2     3263.25     3232.75     57.17 o 
  -3  -2   2     1188.68     1269.81     23.39 o 
  -2  -2   2     3785.62     4223.27     73.37 o 
  -1  -2   2     2816.82     2959.48     41.85 o 
   0  -2   2     6108.66     6623.75     92.91 o 
   1  -2   2      347.93      467.61      8.37 o 
   2  -2   2      730.15      914.29     13.24 o 
   3  -2   2      357.82      394.36      6.09 o 
   4  -2   2      307.17      296.13      5.65 o 
   5  -2   2       22.20       22.56      1.30 o 
   6  -2   2      258.41      262.38      5.25 o 
   7  -2   2      108.80      106.51      3.13 o 
   8  -2   2      983.50      900.02     22.74 o 
   9  -2   2      125.23      143.79      4.21 o 
  10  -2   2       16.38       17.69      2.23 o 
  11  -2   2      166.12      158.54      5.04 o 
  12  -2   2       65.01       63.58      3.63 o 
  13  -2   2        0.69       -1.50      3.41 o 
  14  -2   2       12.04        9.16      6.53 o 
 -11  -1   2       22.17       22.31      4.75 o 
 -10  -1   2        7.76        5.59      3.90 o 
  -9  -1   2      250.93      279.75     10.78 o 
  -8  -1   2      160.65      159.84     17.99 o 
  -7  -1   2      101.36       98.48      5.27 o 
  -6  -1   2      411.37      481.19     13.71 o 
  -5  -1   2      773.73      844.10     16.77 o 
  -4  -1   2     2596.29     2617.69     53.36 o 
  -3  -1   2      903.83      910.39     17.10 o 
  -2  -1   2      677.83      500.72      9.83 o 
  -1  -1   2     4000.12     4142.11     50.24 o 
   0  -1   2      337.47      290.41      4.68 o 
   1  -1   2     1298.19     1629.01     23.07 o 
   2  -1   2     1028.99     1129.63     17.85 o 
   3  -1   2     2295.20     2234.83     27.12 o 
   4  -1   2      132.87      105.91      2.74 o 
   5  -1   2     1323.13     1274.16     25.52 o 
   6  -1   2       29.98       26.64      1.59 o 
   7  -1   2       70.94       79.20      4.25 o 
   8  -1   2      282.05      321.32      6.24 o 
   9  -1   2      254.61      265.53      6.07 o 
  10  -1   2        7.82        7.10      1.99 o 
  11  -1   2      142.72      146.94      4.85 o 
  12  -1   2      251.04      253.44     11.68 o 
  13  -1   2       31.43       27.53      4.34 o 
 -11   0   2       20.78       12.30      4.82 o 
 -10   0   2        7.59        2.02      3.69 o 
  -9   0   2      109.19      120.31      8.03 o 
  -8   0   2      126.67      134.52      5.65 o 
  -7   0   2      192.75      222.00      7.09 o 
  -6   0   2     2410.51     2454.17     40.66 o 
  -5   0   2       19.12       26.99      1.50 o 
  -4   0   2     1814.39     1861.28     23.08 o 
  -3   0   2      125.47      160.30      2.84 o 
  -2   0   2        3.37        0.34      0.34 o 
  -1   0   2      194.06      250.58      3.48 o 
   0   0   2      360.41      287.94      3.84 o 
   1   0   2     2732.81     2553.14     30.82 o 
   2   0   2     1662.67     1759.98     30.93 o 
   3   0   2      877.57     1155.66     14.25 o 
   4   0   2     3520.51     3523.58     49.63 o 
   5   0   2      556.98      638.33      9.81 o 
   6   0   2      707.59      598.40      9.48 o 
   7   0   2      491.53      518.21      9.29 o 
   8   0   2       22.95       14.48      1.76 o 
   9   0   2      297.83      299.69      6.15 o 
  10   0   2      227.06      248.69      8.70 o 
  11   0   2        0.34        3.42      2.20 o 
  12   0   2      244.28      254.68      8.67 o 
  13   0   2       24.29       25.12      4.48 o 
 -12   1   2        2.63       -3.54      4.20 o 
 -11   1   2       61.25       53.94      5.27 o 
 -10   1   2       51.14       48.12      4.83 o 
  -9   1   2       67.67       68.60      4.76 o 
  -8   1   2      127.76      127.74      5.64 o 
  -7   1   2      199.97      222.85      6.75 o 
  -6   1   2     2407.45     2388.76     34.66 o 
  -5   1   2      862.42      967.77     14.73 o 
  -4   1   2     1100.33     1087.31     16.14 o 
  -3   1   2      162.07      185.78      4.02 o 
  -2   1   2       66.57       58.49      2.89 o 
  -1   1   2      183.20      336.29      6.34 o 
   0   1   2     2583.39     2892.98     55.98 o 
   1   1   2      531.34      604.24      7.49 o 
   2   1   2    21678.89    22834.19    324.66 o 
   3   1   2     3299.16     3558.87     50.00 o 
   4   1   2      129.29      167.58      3.15 o 
   5   1   2      138.85      169.39      3.36 o 
   6   1   2       83.59       84.65      2.51 o 
   7   1   2      881.71      734.68     11.63 o 
   8   1   2       13.37       17.61      1.78 o 
   9   1   2      161.51      166.18      4.52 o 
  10   1   2      628.71      609.45     20.32 o 
  11   1   2       61.01       52.38      4.58 o 
  12   1   2       85.15       84.50     13.48 o 
  13   1   2       19.40       16.92      4.30 o 
 -12   2   2        1.35       -1.77      4.20 o 
 -11   2   2       50.37       64.50      5.45 o 
 -10   2   2       99.08      102.30      5.88 o 
  -9   2   2        4.23       -0.68      3.08 o 
  -8   2   2       80.61       89.64      3.51 o 
  -7   2   2      108.46      101.63      3.46 o 
  -6   2   2     1575.23     1751.95     25.87 o 
  -5   2   2      433.10      463.55      7.77 o 
  -4   2   2      177.13      173.74      3.52 o 
  -3   2   2      361.57      310.30      5.16 o 
  -2   2   2     3650.75     3730.88     52.37 o 
  -1   2   2     9986.62    10996.03    154.31 o 
   0   2   2     1325.03     1588.14     19.48 o 
   1   2   2     1526.07     1777.80     21.83 o 
   2   2   2     3719.57     4029.84     56.44 o 
   3   2   2      217.57      216.54      3.76 o 
   4   2   2      495.14      464.31      7.31 o 
   5   2   2     1570.15     1523.01     22.16 o 
   6   2   2        8.18        7.61      1.13 o 
   7   2   2      711.36      664.95     10.70 o 
   8   2   2      140.51      163.45      4.12 o 
   9   2   2        0.31        0.51      1.92 o 
  10   2   2      754.23      768.74     29.80 o 
  11   2   2       25.37       29.34      4.19 o 
  12   2   2        1.08       -2.94      4.09 o 
  13   2   2        5.16        5.05      4.15 o 
 -12   3   2       28.37       28.77      5.02 o 
 -11   3   2        0.13        0.91      3.75 o 
 -10   3   2       85.55       98.33      7.47 o 
  -9   3   2      141.81      135.76      4.49 o 
  -8   3   2       24.62       19.88      2.21 o 
  -7   3   2      776.41      790.82     18.50 o 
  -6   3   2        0.29        5.56      1.50 o 
  -5   3   2      295.07      283.07      5.28 o 
  -4   3   2      335.03      468.36      7.53 o 
  -3   3   2     4667.52     4777.44     67.07 o 
  -2   3   2       44.46       39.67      1.39 o 
  -1   3   2     6724.98     7502.66    106.14 o 
   0   3   2     2620.32     2673.69     45.64 o 
   1   3   2     2540.38     2542.12     31.18 o 
   2   3   2      248.49      254.61      4.20 o 
   3   3   2      129.69      142.16      2.89 o 
   4   3   2      703.10      586.62      9.17 o 
   5   3   2     2462.65     2381.35     34.19 o 
   6   3   2      477.11      486.59      8.08 o 
   7   3   2      139.05      167.15      3.97 o 
   8   3   2      359.56      347.12      6.63 o 
   9   3   2        0.96        1.81      2.82 o 
  10   3   2      497.35      500.10     12.32 o 
  11   3   2       50.20       48.87      4.48 o 
  12   3   2       13.38       11.57      4.12 o 
  13   3   2       18.87       23.59      6.57 o 
 -12   4   2       65.03       64.96     10.00 o 
 -11   4   2        7.50       12.93      4.12 o 
 -10   4   2       30.08       31.39      4.16 o 
  -9   4   2        0.43       -0.49      2.19 o 
  -8   4   2      173.47      165.55      4.59 o 
  -7   4   2       93.22       87.31      3.30 o 
  -6   4   2       46.71       29.03      1.96 o 
  -5   4   2     1028.90     1002.89     18.41 o 
  -4   4   2     4504.04     4777.73     67.36 o 
  -3   4   2        8.65        4.76      1.98 o 
  -2   4   2     8879.22     9260.35    129.41 o 
  -1   4   2     2188.06     2145.85     36.97 o 
   0   4   2     1179.95     1013.76     28.76 o 
   1   4   2     6528.90     6630.13     92.81 o 
   2   4   2      716.76      934.68     13.75 o 
   3   4   2       55.88       72.55      2.07 o 
   4   4   2        0.34        1.24      1.30 o 
   5   4   2     1062.43     1044.38     15.79 o 
   6   4   2     1821.39     1840.57     26.96 o 
   7   4   2       30.85       30.10      1.85 o 
   8   4   2      208.79      192.54      4.69 o 
   9   4   2        3.71        2.31      5.21 o 
  10   4   2       12.26       12.09      3.94 o 
  11   4   2       51.00       44.59      4.67 o 
  12   4   2       17.25       23.14      4.50 o 
 -12   5   2       19.45       21.21      4.55 o 
 -11   5   2        5.94        1.91      3.64 o 
 -10   5   2        0.48        0.35      3.75 o 
  -9   5   2      214.03      222.43      7.57 o 
  -8   5   2       12.40        6.63      4.42 o 
  -7   5   2       40.30       47.14      2.58 o 
  -6   5   2        5.22        2.06      1.49 o 
  -5   5   2     3313.30     3491.75     49.75 o 
  -4   5   2     2925.76     2830.45     40.38 o 
  -3   5   2       10.96        1.37      1.04 o 
  -2   5   2     6365.29     6672.96     81.31 o 
  -1   5   2      176.79      178.72      4.18 o 
   0   5   2      125.21      128.98      3.85 o 
   1   5   2      119.92      174.85      3.25 o 
   2   5   2        4.89        4.40      0.85 o 
   3   5   2      275.21      285.62      5.07 o 
   4   5   2     1541.11     1561.46     22.94 o 
   5   5   2       15.66       13.06      1.48 o 
   6   5   2      908.34      928.70     28.34 o 
   7   5   2      414.43      380.39      7.07 o 
   8   5   2      180.94      191.00      8.68 o 
   9   5   2      132.02      121.25      5.97 o 
  10   5   2       14.41       16.04      3.71 o 
  11   5   2       82.77       87.71      5.89 o 
  12   5   2       21.91       19.16      4.61 o 
 -12   6   2        2.60       -0.74      4.06 o 
 -11   6   2        9.72        9.51      2.94 o 
 -10   6   2        3.23        0.45      2.50 o 
  -9   6   2       51.50       55.64      3.33 o 
  -8   6   2      192.21      186.93      5.03 o 
  -7   6   2      192.12      157.05      7.21 o 
  -6   6   2      231.13      244.89      5.78 o 
  -5   6   2     1281.43     1401.53     20.81 o 
  -4   6   2     4931.64     4886.35     68.97 o 
  -3   6   2        9.03        7.92      1.09 o 
  -2   6   2     1525.05     1466.55     21.24 o 
  -1   6   2     1004.11      858.71     10.99 o 
   0   6   2        0.37        0.54      1.02 o 
   1   6   2      457.80      533.47      8.41 o 
   2   6   2        2.96        0.46      1.16 o 
   3   6   2     2594.11     2605.18     46.11 o 
   4   6   2     1865.84     1897.57     27.77 o 
   5   6   2      135.24      122.86      3.43 o 
   6   6   2       46.39       63.11      3.24 o 
   7   6   2      104.52       97.35      3.33 o 
   8   6   2        0.50       -0.22      2.58 o 
   9   6   2      112.11       91.89      5.90 o 
  10   6   2        8.99       11.34      3.70 o 
  11   6   2       63.47       60.69      5.25 o 
 -12   7   2        0.59       -0.15      4.01 o 
 -11   7   2       16.60       20.71      3.21 o 
 -10   7   2       27.77       18.98      3.21 o 
  -9   7   2        6.06        8.75      2.46 o 
  -8   7   2       30.76       38.98      2.76 o 
  -7   7   2      714.51      718.58     14.50 o 
  -6   7   2      675.36      615.77     12.43 o 
  -5   7   2      159.54      156.24      3.82 o 
  -4   7   2     1627.83     1648.24     24.13 o 
  -3   7   2       31.03       36.92      1.80 o 
  -2   7   2       68.31       33.62      1.55 o 
  -1   7   2      553.17      480.49      7.67 o 
   0   7   2      211.00      191.68      3.79 o 
   1   7   2        3.32        3.19      1.32 o 
   2   7   2       78.27       66.67      4.86 o 
   3   7   2       24.67       31.94      1.86 o 
   4   7   2      678.29      705.85     11.58 o 
   5   7   2       65.82       64.92      5.41 o 
   6   7   2      329.33      349.82      8.17 o 
   7   7   2      272.87      275.69      8.09 o 
   8   7   2       47.78       41.33      3.99 o 
   9   7   2       53.83       62.68      5.74 o 
  10   7   2       53.07       50.52      4.97 o 
  11   7   2       41.62       50.46      5.35 o 
 -11   8   2       11.58       16.09      3.19 o 
 -10   8   2       64.12       60.26      3.69 o 
  -9   8   2        1.70        2.12      2.33 o 
  -8   8   2        2.65        6.47      2.32 o 
  -7   8   2      476.60      492.95      9.35 o 
  -6   8   2      926.75      829.99     17.10 o 
  -5   8   2      216.01      223.67      4.84 o 
  -4   8   2      268.37      293.03     13.59 o 
  -3   8   2      713.00      694.18     10.90 o 
  -2   8   2        0.08       -0.60      1.03 o 
  -1   8   2        2.39        2.45      1.02 o 
   0   8   2       31.78       29.14      1.67 o 
   1   8   2     1651.91     1706.33     25.15 o 
   2   8   2      222.50      226.10      4.80 o 
   3   8   2      161.19      157.91      3.96 o 
   4   8   2       48.22       36.19      2.39 o 
   5   8   2       40.03       40.54      2.72 o 
   6   8   2        0.61       -0.45      1.68 o 
   7   8   2      390.55      367.73      9.85 o 
   8   8   2        0.97        2.98      3.19 o 
   9   8   2      133.16      149.55     12.56 o 
  10   8   2       75.28       82.27      8.66 o 
 -11   9   2       21.84       38.84      4.51 o 
 -10   9   2       10.74       13.31      3.63 o 
  -9   9   2        0.08        0.95      3.84 o 
  -8   9   2       19.89       16.48      2.48 o 
  -7   9   2       43.09       30.80      2.58 o 
  -6   9   2      279.23      264.41      5.67 o 
  -5   9   2      108.31       99.34      3.30 o 
  -4   9   2      122.98      112.64      3.35 o 
  -3   9   2      484.23      499.39      8.39 o 
  -2   9   2      305.57      283.40      5.35 o 
  -1   9   2       27.97       24.19      1.63 o 
   0   9   2      610.42      602.78      9.92 o 
   1   9   2      202.91      162.71      4.16 o 
   2   9   2      724.60      723.64     11.91 o 
   3   9   2       12.70       10.62      1.85 o 
   4   9   2      161.15      175.64      4.65 o 
   5   9   2      360.94      365.22      7.37 o 
   6   9   2        7.16        3.04      2.85 o 
   7   9   2       97.37       96.33      5.47 o 
   8   9   2      211.56      193.45     14.11 o 
   9   9   2      198.16      232.51      9.03 o 
 -11  10   2        0.81        8.24      3.76 o 
 -10  10   2        1.98        1.51      3.38 o 
  -9  10   2        5.51        6.13      3.42 o 
  -8  10   2       57.50       51.09      4.01 o 
  -7  10   2       79.31       73.49      4.40 o 
  -6  10   2       47.52       50.69      3.62 o 
  -5  10   2       75.44       60.37      3.63 o 
  -4  10   2        8.92        6.71      4.73 o 
  -3  10   2      428.74      450.74      7.96 o 
  -2  10   2      174.96      171.24      6.35 o 
  -1  10   2      219.01      213.53      4.68 o 
   0  10   2      237.26      272.17      5.67 o 
   1  10   2       84.93       74.42      3.47 o 
   2  10   2        6.31        8.50      1.93 o 
   3  10   2       82.98       72.41      3.47 o 
   4  10   2       56.69       58.14      3.09 o 
   5  10   2      502.38      443.83     12.55 o 
   6  10   2       26.27       28.34      3.71 o 
   7  10   2       22.25       20.44      3.99 o 
   8  10   2       79.36       76.48      5.81 o 
   9  10   2       26.69       30.68      4.83 o 
 -10  11   2        1.86        6.11      3.73 o 
  -9  11   2        0.19        0.23      3.18 o 
  -8  11   2        8.58       12.34      3.31 o 
  -7  11   2       53.56       47.03      4.03 o 
  -6  11   2        9.49        0.78      2.66 o 
  -5  11   2      249.75      264.25      7.60 o 
  -4  11   2       39.97       37.89      3.34 o 
  -3  11   2      111.59      117.61      5.08 o 
  -2  11   2       21.03       23.86      5.40 o 
  -1  11   2        2.32        5.55      2.70 o 
   0  11   2      202.84      229.26      5.36 o 
   1  11   2      282.75      260.12      5.86 o 
   2  11   2      208.00      200.83      5.39 o 
   3  11   2      260.28      275.14      6.50 o 
   4  11   2        5.60        7.24      2.30 o 
   5  11   2      277.19      285.99      8.97 o 
   6  11   2       75.54       68.82      5.07 o 
   7  11   2       46.62       42.46      5.57 o 
   8  11   2       15.25        8.76      4.33 o 
  -9  12   2       15.39       16.29      3.89 o 
  -8  12   2        0.09       -2.01      3.20 o 
  -7  12   2        3.50        4.31      3.09 o 
  -6  12   2        2.33       -0.73      2.90 o 
  -5  12   2      309.50      311.00     17.16 o 
  -4  12   2       73.14       68.70      4.35 o 
  -3  12   2       61.06       47.03      3.76 o 
  -2  12   2      113.93      129.33      6.98 o 
  -1  12   2        9.98       13.86      2.88 o 
   0  12   2        1.54        6.37      2.92 o 
   1  12   2       60.00       59.16     11.38 o 
   2  12   2       18.96       15.09      2.42 o 
   3  12   2      307.79      308.47      9.13 o 
   4  12   2       92.67       97.76      5.54 o 
   5  12   2       65.00       59.90      5.05 o 
   6  12   2       18.37       10.53      3.90 o 
   7  12   2       15.06        9.27      4.12 o 
  -9  13   2       10.75       15.10      3.98 o 
  -8  13   2        0.15       -3.63      3.07 o 
  -7  13   2       14.80       18.34      3.53 o 
  -6  13   2        0.53       -4.12      3.00 o 
  -5  13   2       14.63       13.00      3.28 o 
  -4  13   2       76.50       60.78      5.47 o 
  -3  13   2       13.12        9.45      3.12 o 
  -2  13   2      221.84      233.12      7.67 o 
  -1  13   2       37.54       42.02      4.09 o 
   0  13   2       17.41       27.19      3.79 o 
   1  13   2        7.35        2.52      3.14 o 
   2  13   2        4.21        2.96      3.09 o 
   3  13   2      232.51      241.83      8.32 o 
   4  13   2       93.29       74.25      7.90 o 
   5  13   2        7.03        0.78      5.44 o 
  -7  14   2       28.83       29.43      4.06 o 
  -6  14   2        8.38       14.61      3.54 o 
  -5  14   2        2.68        2.39      3.23 o 
  -4  14   2       22.62       23.61      3.81 o 
  -3  14   2        3.78        3.00      3.25 o 
  -2  14   2        0.35        3.57      3.11 o 
  -1  14   2      102.11      103.84      5.55 o 
   0  14   2        5.09       10.44      4.23 o 
   1  14   2       63.25       73.49      5.34 o 
   2  14   2        5.90       11.23      5.38 o 
   3  14   2       17.39        6.67      5.30 o 
   4  14   2       15.07        6.30      5.43 o 
  -5  15   2        1.67        6.16      3.65 o 
  -4  15   2        8.90       12.71      3.92 o 
  -3  15   2       19.43       17.11      4.01 o 
  -2  15   2        1.39        2.13      3.57 o 
  -1  15   2       35.31       38.08      4.61 o 
   0  15   2        0.12        1.04      3.62 o 
   1  15   2       75.43       86.59      8.23 o 
   2 -13   3       41.49       52.07      4.74 o 
   3 -13   3       22.22       22.96      3.99 o 
   4 -13   3        4.59        4.49      3.42 o 
   5 -13   3       11.09       14.19      3.77 o 
   6 -13   3        8.89       11.97      5.38 o 
  -1 -12   3        5.70        5.88      3.94 o 
   0 -12   3       50.32       67.53      5.45 o 
   1 -12   3        2.49        3.47      2.66 o 
   2 -12   3       72.56       83.90      4.26 o 
   3 -12   3       30.31       33.54      3.25 o 
   4 -12   3       19.50       21.93      5.21 o 
   5 -12   3        7.22        9.74      3.35 o 
   6 -12   3        1.87        0.42      3.10 o 
   7 -12   3        1.04        2.34      4.55 o 
   8 -12   3        1.32        3.10      4.91 o 
   9 -12   3        1.05        4.88      5.35 o 
  -3 -11   3       31.23       39.02      5.08 o 
  -2 -11   3       69.50       65.41      5.44 o 
  -1 -11   3        5.75        6.47      4.26 o 
   0 -11   3       74.12       65.10      7.27 o 
   1 -11   3       78.02       85.66      4.22 o 
   2 -11   3       38.08       34.27      3.09 o 
   3 -11   3       77.13       85.48      3.97 o 
   4 -11   3       14.04       16.01      2.59 o 
   5 -11   3       68.91       63.43      3.53 o 
   6 -11   3       20.70       19.84      2.75 o 
   7 -11   3        0.19       -1.93      2.66 o 
   8 -11   3        7.37        6.57      4.69 o 
   9 -11   3        5.85        9.56      4.83 o 
  10 -11   3        7.04        6.90      5.30 o 
  -4 -10   3        9.37        4.79      4.25 o 
  -3 -10   3        2.89        7.04      3.77 o 
  -2 -10   3       65.94       66.06      7.51 o 
  -1 -10   3       29.80       18.50      5.47 o 
   0 -10   3      295.64      320.90     11.71 o 
   1 -10   3       85.02      121.12      5.27 o 
   2 -10   3       34.68       41.17      3.01 o 
   3 -10   3       70.11       67.93      3.39 o 
   4 -10   3       60.18       54.94      3.14 o 
   5 -10   3       26.03       28.92      2.68 o 
   6 -10   3       75.70       89.70      9.57 o 
   7 -10   3        0.03       -2.73      2.11 o 
   8 -10   3       20.60       23.42      2.62 o 
   9 -10   3        0.39       -1.65      3.24 o 
  10 -10   3       29.43       30.89      5.66 o 
  11 -10   3        2.32        2.18      5.22 o 
  -5  -9   3       64.24       61.49      7.95 o 
  -4  -9   3       93.80       84.86      7.30 o 
  -3  -9   3        1.55        0.03      4.87 o 
  -2  -9   3       88.71       77.95      5.14 o 
  -1  -9   3      184.86      169.51      5.13 o 
   0  -9   3       50.52       55.55      3.13 o 
   1  -9   3      224.21      233.16      5.78 o 
   2  -9   3        5.67        6.93      3.32 o 
   3  -9   3      304.21      296.33      8.56 o 
   4  -9   3      324.41      376.62      7.81 o 
   5  -9   3       51.46       50.98      2.90 o 
   6  -9   3       66.98       62.98      3.10 o 
   7  -9   3        4.22        2.30      2.00 o 
   8  -9   3       58.81       63.70      3.25 o 
   9  -9   3        0.44        3.86      3.12 o 
  10  -9   3        8.11        8.11      3.59 o 
  11  -9   3       10.49       12.64      3.92 o 
  12  -9   3        0.65       -0.32      3.60 o 
  -6  -8   3       14.08       12.14      4.16 o 
  -5  -8   3        4.48        0.23      3.93 o 
  -4  -8   3      292.60      258.87      8.88 o 
  -3  -8   3        0.62       -3.22      3.22 o 
  -2  -8   3      270.29      260.06      8.32 o 
  -1  -8   3      126.03      138.96      4.42 o 
   0  -8   3        1.24        5.55      1.90 o 
   1  -8   3      362.54      380.83      7.45 o 
   2  -8   3       90.16      118.27      3.85 o 
   3  -8   3      174.81      201.66      5.01 o 
   4  -8   3      437.36      441.45     15.14 o 
   5  -8   3       20.40       13.02      3.06 o 
   6  -8   3       66.41       67.04      3.11 o 
   7  -8   3       20.13       16.47      2.11 o 
   8  -8   3      137.45      150.25      4.56 o 
   9  -8   3        9.31        6.96      2.26 o 
  10  -8   3        6.54        2.79      3.22 o 
  11  -8   3       20.56       26.58      5.09 o 
  12  -8   3        9.78       12.35      4.02 o 
  -7  -7   3       19.06       14.03      4.48 o 
  -6  -7   3       80.36       66.92      5.54 o 
  -5  -7   3        0.24        0.88      3.68 o 
  -4  -7   3      165.16      138.54      6.80 o 
  -3  -7   3      191.39      167.61      6.68 o 
  -2  -7   3       52.22       45.54      2.54 o 
  -1  -7   3      742.68      766.81     12.69 o 
   0  -7   3      145.13      131.67      3.99 o 
   1  -7   3      510.69      512.11      8.96 o 
   2  -7   3      492.25      529.49      9.15 o 
   3  -7   3      195.83      234.27      5.17 o 
   4  -7   3      404.41      404.52     11.78 o 
   5  -7   3       24.16       10.56      1.69 o 
   6  -7   3      135.78      151.99      4.00 o 
   7  -7   3       26.11       29.00      2.16 o 
   8  -7   3        9.60        5.75      1.95 o 
   9  -7   3       98.07      104.87      4.70 o 
  10  -7   3        5.09        1.44      3.94 o 
  11  -7   3       29.17       34.75      4.22 o 
  12  -7   3       36.03       33.43      4.32 o 
  13  -7   3        0.30        4.56      3.83 o 
  -8  -6   3        4.21       -2.22      6.44 o 
  -7  -6   3        1.32       -2.97      3.70 o 
  -6  -6   3      276.92      266.57     10.72 o 
  -5  -6   3       24.29       26.97      4.04 o 
  -4  -6   3      128.77      127.24      6.30 o 
  -3  -6   3      141.47      157.55      6.14 o 
  -2  -6   3      147.07      169.91      4.33 o 
  -1  -6   3      287.88      289.81      5.91 o 
   0  -6   3       95.52      103.77      3.39 o 
   1  -6   3      231.86      217.26      4.75 o 
   2  -6   3     1286.32     1184.81     17.92 o 
   3  -6   3      170.53      234.19      4.83 o 
   4  -6   3      312.10      351.03      6.36 o 
   5  -6   3        6.44        8.08      1.45 o 
   6  -6   3      254.52      253.53      5.11 o 
   7  -6   3       63.94       53.27      2.50 o 
   8  -6   3       91.55       86.14      3.44 o 
   9  -6   3       62.28       62.64      5.23 o 
  10  -6   3      109.57      107.35      5.14 o 
  11  -6   3       16.02       12.95      3.53 o 
  12  -6   3       40.49       37.05      4.13 o 
  13  -6   3        2.48        5.93      7.02 o 
  -9  -5   3        9.62        9.86      4.82 o 
  -8  -5   3       13.84        7.91      4.36 o 
  -7  -5   3        8.07        1.97      3.59 o 
  -6  -5   3      102.74       95.17      5.70 o 
  -5  -5   3      243.45      243.08      7.75 o 
  -4  -5   3      163.62      152.26      6.00 o 
  -3  -5   3      723.51      662.39     13.62 o 
  -2  -5   3      509.31      518.79      8.89 o 
  -1  -5   3      253.61      242.52      5.06 o 
   0  -5   3      250.38      315.35      5.86 o 
   1  -5   3      307.88      365.82      6.67 o 
   2  -5   3     1755.38     1787.35     26.05 o 
   3  -5   3       68.74       52.26      2.23 o 
   4  -5   3      577.10      675.65     10.57 o 
   5  -5   3      135.58      116.45      5.80 o 
   6  -5   3        0.02        0.99      1.18 o 
   7  -5   3      199.41      215.63      5.38 o 
   8  -5   3        7.16        4.21      1.63 o 
   9  -5   3        0.41        0.83      1.80 o 
  10  -5   3      428.68      449.57      9.93 o 
  11  -5   3       63.84       53.78      3.42 o 
  12  -5   3       11.34       16.55      3.65 o 
  13  -5   3        2.05        4.62      5.48 o 
  -9  -4   3        0.32       -5.68      3.79 o 
  -8  -4   3      116.86      127.69      6.88 o 
  -7  -4   3       47.17       41.55      4.39 o 
  -6  -4   3       56.90       42.01      4.10 o 
  -5  -4   3       90.21       84.53      4.77 o 
  -4  -4   3      310.83      292.78      7.92 o 
  -3  -4   3      462.54      409.27      9.73 o 
  -2  -4   3      578.35      625.93     10.08 o 
  -1  -4   3     1708.62     1859.28     27.13 o 
   0  -4   3        6.85       18.79      2.41 o 
   1  -4   3     1692.12     1961.19     36.83 o 
   2  -4   3       29.33       38.51      1.74 o 
   3  -4   3      433.42      395.03      9.27 o 
   4  -4   3      248.61      187.50      3.72 o 
   5  -4   3      930.05      997.35     14.97 o 
   6  -4   3      534.24      527.55      8.59 o 
   7  -4   3      409.39      429.71      7.47 o 
   8  -4   3      123.86      114.68      3.65 o 
   9  -4   3       22.80       22.46      2.19 o 
  10  -4   3      200.51      197.29      5.30 o 
  11  -4   3       95.74      102.20      4.13 o 
  12  -4   3        7.73        2.15      3.29 o 
  13  -4   3       13.72       19.05      3.91 o 
  14  -4   3        6.43        3.46      3.75 o 
 -10  -3   3       12.52        9.72      4.57 o 
  -9  -3   3        0.36       -0.64      4.00 o 
  -8  -3   3       60.14       62.56      5.06 o 
  -7  -3   3      136.83      130.14      6.32 o 
  -6  -3   3       13.26       15.47      3.23 o 
  -5  -3   3      416.24      434.21     12.90 o 
  -4  -3   3      662.45      694.98     14.59 o 
  -3  -3   3       66.47       82.56      4.03 o 
  -2  -3   3      639.54      670.69     10.52 o 
  -1  -3   3     2057.26     2168.31     32.04 o 
   0  -3   3     4377.84     4449.07     62.74 o 
   1  -3   3        3.35        3.70      1.20 o 
   2  -3   3        2.56        2.27      0.86 o 
   3  -3   3      219.52      217.99      3.94 o 
   4  -3   3       87.32       66.77      2.14 o 
   5  -3   3      457.29      528.87     10.17 o 
   6  -3   3     2048.53     1862.43     27.04 o 
   7  -3   3      144.31      103.77      3.17 o 
   8  -3   3     1269.25     1285.74     22.90 o 
   9  -3   3      199.07      189.22      8.07 o 
  10  -3   3       37.84       42.49      2.76 o 
  11  -3   3       94.70       92.04      3.98 o 
  12  -3   3       21.63       28.20      2.94 o 
  13  -3   3       11.48        8.02      3.53 o 
  14  -3   3        0.06        1.16      6.02 o 
 -10  -2   3       40.93       42.22      5.67 o 
  -9  -2   3       62.30       60.20      5.45 o 
  -8  -2   3       49.45       48.48      4.58 o 
  -7  -2   3        7.95        8.18      3.17 o 
  -6  -2   3      198.26      203.33      9.85 o 
  -5  -2   3      252.12      237.39      7.06 o 
  -4  -2   3      622.23      593.07     14.21 o 
  -3  -2   3       24.87       22.42      2.31 o 
  -2  -2   3      791.09      773.67     10.03 o 
  -1  -2   3     2596.35     3212.76     45.59 o 
   0  -2   3     6429.23     6995.85     98.10 o 
   1  -2   3       31.05       51.51      4.76 o 
   2  -2   3     1292.16     1355.31     19.54 o 
   3  -2   3     1343.88     1225.09     17.70 o 
   4  -2   3      572.90      524.10     13.83 o 
   5  -2   3       21.50       20.45      1.15 o 
   6  -2   3     2129.78     2269.02     49.83 o 
   7  -2   3      111.82      104.82      3.13 o 
   8  -2   3     1480.31     1380.11     20.80 o 
   9  -2   3      204.94      212.03      4.96 o 
  10  -2   3       35.84       40.00      2.64 o 
  11  -2   3       78.66       88.58      8.51 o 
  12  -2   3       16.91       16.56      2.56 o 
  13  -2   3       13.81       15.69      2.92 o 
  14  -2   3        2.88        0.50      5.88 o 
 -11  -1   3        0.50       -6.71      4.47 o 
 -10  -1   3       47.05       52.39      5.29 o 
  -9  -1   3      159.34      183.42      7.59 o 
  -8  -1   3       52.36       46.97      4.38 o 
  -7  -1   3       51.20       60.46      4.27 o 
  -6  -1   3      198.67      191.34      8.31 o 
  -5  -1   3      152.36      117.38      5.04 o 
  -4  -1   3      464.52      446.33      9.90 o 
  -3  -1   3        2.30       -2.08      1.39 o 
  -2  -1   3     6307.38     6708.57     81.32 o 
  -1  -1   3      917.47      903.70     13.38 o 
   0  -1   3       20.07       25.72      1.15 o 
   1  -1   3     1168.66     1226.87     17.67 o 
   2  -1   3     1478.55     1484.93     18.19 o 
   3  -1   3     1242.84     1037.23     12.79 o 
   4  -1   3      309.20      216.17      3.70 o 
   5  -1   3       19.02       19.60      1.62 o 
   6  -1   3     1705.46     1902.94     27.52 o 
   7  -1   3     1030.15      998.95     15.21 o 
   8  -1   3      879.93      902.16     14.13 o 
   9  -1   3      428.55      436.35      8.00 o 
  10  -1   3        0.19        2.60      1.88 o 
  11  -1   3      162.40      162.33      5.04 o 
  12  -1   3        1.79        4.15      2.47 o 
  13  -1   3        2.70        0.65      4.55 o 
  14  -1   3        0.27       -7.46      5.66 o 
 -11   0   3       22.90       17.14      4.86 o 
 -10   0   3        0.22       -5.80      3.87 o 
  -9   0   3       10.81       12.36      3.83 o 
  -8   0   3        4.81        1.26      2.85 o 
  -7   0   3      156.00      166.31      6.47 o 
  -6   0   3      619.15      627.24     14.88 o 
  -5   0   3       38.65       46.75      3.20 o 
  -4   0   3      226.98      208.76      5.73 o 
  -3   0   3      535.26      541.44      7.18 o 
  -2   0   3     3658.11     3903.57     47.52 o 
  -1   0   3     1764.10     1608.26     28.44 o 
   0   0   3     9366.96    10333.64    145.42 o 
   1   0   3    15013.33    16307.93    228.90 o 
   2   0   3      137.59      128.82      1.88 o 
   3   0   3     1000.02     1009.87     18.28 o 
   4   0   3     1079.85     1148.04     14.22 o 
   5   0   3       81.42      117.98      4.16 o 
   6   0   3     1352.99     1152.81     17.12 o 
   7   0   3      110.43      138.46      3.66 o 
   8   0   3      238.52      264.14      5.34 o 
   9   0   3      379.10      379.61      9.14 o 
  10   0   3        7.05        9.02      3.40 o 
  11   0   3      171.58      190.66      9.21 o 
  12   0   3      129.70      145.40      5.97 o 
  13   0   3        0.71        1.28      3.42 o 
  14   0   3        1.83        0.97      6.22 o 
 -11   1   3       66.20       75.20      7.26 o 
 -10   1   3        1.78        6.07      3.71 o 
  -9   1   3        6.29        3.07      3.44 o 
  -8   1   3      117.87      112.86      5.56 o 
  -7   1   3      247.45      245.40      7.26 o 
  -6   1   3     1183.17     1249.41     18.98 o 
  -5   1   3       22.05       16.07      1.43 o 
  -4   1   3     1718.71     1729.94     25.20 o 
  -3   1   3      925.19      997.16     14.85 o 
  -2   1   3      181.57      211.02      3.82 o 
  -1   1   3      593.97      674.23     12.37 o 
   0   1   3       11.48       16.42      1.48 o 
   1   1   3       21.40       13.85      0.70 o 
   2   1   3     3018.45     2993.09     36.17 o 
   3   1   3      394.57      448.92      5.80 o 
   4   1   3      151.81      123.47      2.49 o 
   5   1   3      280.52      304.23      5.15 o 
   6   1   3      792.24      817.14     12.50 o 
   7   1   3      126.76      133.79      5.07 o 
   8   1   3      276.59      253.70     11.04 o 
   9   1   3      707.51      654.77     11.02 o 
  10   1   3      210.39      213.65      5.29 o 
  11   1   3        0.63        1.84      2.15 o 
  12   1   3       21.39       15.20      3.83 o 
  13   1   3        1.07       -0.42      3.64 o 
  14   1   3       27.76       32.82      4.94 o 
 -11   2   3       45.27       59.56      5.43 o 
 -10   2   3        6.50        8.50      3.87 o 
  -9   2   3        7.22        4.76      3.46 o 
  -8   2   3       70.35       62.06      8.40 o 
  -7   2   3        1.12        0.90      2.07 o 
  -6   2   3     1008.21      910.64     14.27 o 
  -5   2   3      117.13      142.78      3.58 o 
  -4   2   3      829.69      843.98     12.91 o 
  -3   2   3     2657.43     2386.51     34.07 o 
  -2   2   3      669.03      608.71      9.22 o 
  -1   2   3      185.06      235.12      3.93 o 
   0   2   3        2.83        3.95      0.55 o 
   1   2   3      296.28      494.93      7.38 o 
   2   2   3    10915.17    11910.82    253.50 o 
   3   2   3     5639.17     6170.10     86.39 o 
   4   2   3       37.06       14.04      0.97 o 
   5   2   3      673.22      795.00     12.05 o 
   6   2   3      739.00     1025.31     15.42 o 
   7   2   3      159.62      123.72      3.36 o 
   8   2   3      114.99      119.12      4.59 o 
   9   2   3      747.71      773.30     12.70 o 
  10   2   3     1698.83     1680.36     25.45 o 
  11   2   3       60.81       53.92      6.16 o 
  12   2   3        0.66       -2.71      3.47 o 
  13   2   3        1.14        0.10      3.64 o 
 -11   3   3       10.15       10.03      7.77 o 
 -10   3   3       43.28       40.34      4.47 o 
  -9   3   3      176.02      173.92      7.10 o 
  -8   3   3      240.16      274.48      6.16 o 
  -7   3   3       57.42       50.53      2.77 o 
  -6   3   3      489.28      450.04      7.98 o 
  -5   3   3      141.52      181.63      4.04 o 
  -4   3   3      198.83      198.56      4.90 o 
  -3   3   3     2193.86     2000.09     28.69 o 
  -2   3   3       68.18       70.43      1.87 o 
  -1   3   3      713.45      791.66     11.61 o 
   0   3   3     3310.28     3417.87     41.75 o 
   1   3   3        0.06       -0.82      0.54 o 
   2   3   3     1292.62     1403.51     21.03 o 
   3   3   3      118.78      130.79      2.67 o 
   4   3   3      164.14      228.64      4.23 o 
   5   3   3      817.53      721.87     11.17 o 
   6   3   3      337.00      325.63      5.87 o 
   7   3   3      455.94      498.39      8.41 o 
   8   3   3      574.41      601.63     10.23 o 
   9   3   3       21.64       21.34      3.28 o 
  10   3   3      999.04      982.34     15.85 o 
  11   3   3        0.78       -2.53      7.08 o 
  12   3   3       30.13       33.17      5.29 o 
  13   3   3        1.84        2.53      3.93 o 
 -11   4   3        0.10       -5.64      3.76 o 
 -10   4   3       22.57       20.76      4.03 o 
  -9   4   3       39.68       42.93      3.07 o 
  -8   4   3      612.25      676.72     11.77 o 
  -7   4   3       19.71       29.09      2.27 o 
  -6   4   3      123.71      134.40      3.81 o 
  -5   4   3      552.78      462.36      7.86 o 
  -4   4   3     2032.42     2204.05     31.73 o 
  -3   4   3        5.60        6.91      1.41 o 
  -2   4   3      276.67      237.55      4.10 o 
  -1   4   3      570.61      564.58      7.31 o 
   0   4   3     7572.03     7834.28    138.16 o 
   1   4   3       50.20       43.25      1.32 o 
   2   4   3       52.80       95.03      2.48 o 
   3   4   3     1017.06     1038.79     15.35 o 
   4   4   3      303.81      320.18      5.60 o 
   5   4   3      375.87      296.96      5.49 o 
   6   4   3       25.77       23.11      1.64 o 
   7   4   3      893.91     1024.73     15.84 o 
   8   4   3     3212.11     3081.08     44.57 o 
   9   4   3      332.91      329.27      7.21 o 
  10   4   3      181.90      200.94      7.32 o 
  11   4   3       24.69       27.47      3.87 o 
  12   4   3       47.83       54.01      5.06 o 
  13   4   3       26.89       28.20      4.82 o 
 -11   5   3        1.52       -4.48      3.81 o 
 -10   5   3       26.52       35.82      4.87 o 
  -9   5   3       43.36       36.69      3.02 o 
  -8   5   3      191.04      171.93      5.04 o 
  -7   5   3      159.68      193.06      4.79 o 
  -6   5   3       40.25       49.66      2.48 o 
  -5   5   3      802.84      755.48     11.91 o 
  -4   5   3      136.96      169.86      3.76 o 
  -3   5   3        3.31        8.52      1.33 o 
  -2   5   3      764.99      697.53     11.37 o 
  -1   5   3        9.47        7.52      2.32 o 
   0   5   3      737.20      797.29     14.56 o 
   1   5   3      115.80      100.91      3.02 o 
   2   5   3        5.15        1.83      1.00 o 
   3   5   3     1694.57     1798.39     26.04 o 
   4   5   3     1046.96     1059.78     15.96 o 
   5   5   3      290.63      294.52      5.63 o 
   6   5   3      495.35      496.12     11.23 o 
   7   5   3      146.39      164.41      7.56 o 
   8   5   3     1530.61     1456.08     22.08 o 
   9   5   3       66.82       62.82      4.31 o 
  10   5   3       26.60       25.42      3.79 o 
  11   5   3        5.14        0.79      3.40 o 
  12   5   3       17.16       20.73      4.31 o 
 -11   6   3        2.33       -0.53      3.66 o 
 -10   6   3       57.36       63.41      4.91 o 
  -9   6   3       63.91       73.43      3.72 o 
  -8   6   3       10.18        9.92      2.33 o 
  -7   6   3      393.90      388.28     12.16 o 
  -6   6   3      131.63      123.56      3.80 o 
  -5   6   3      104.91      122.25      6.53 o 
  -4   6   3      327.56      270.90      7.39 o 
  -3   6   3     1225.64     1077.04     15.96 o 
  -2   6   3     2953.54     2999.44     42.47 o 
  -1   6   3      325.75      308.24      6.63 o 
   0   6   3      372.16      361.80      9.61 o 
   1   6   3       21.41       25.80      1.79 o 
   2   6   3      174.73      139.27      3.58 o 
   3   6   3      598.52      526.37      8.55 o 
   4   6   3     1354.32     1348.03     20.08 o 
   5   6   3     1259.52     1343.83     20.25 o 
   6   6   3     1842.04     1812.52     26.93 o 
   7   6   3       51.72       41.67      3.63 o 
   8   6   3      159.07      166.39      4.48 o 
   9   6   3      153.32      161.42     11.07 o 
  10   6   3       10.94       10.63      3.28 o 
  11   6   3       92.32       86.30      5.66 o 
  12   6   3       44.26       46.23      5.43 o 
 -11   7   3        0.23        3.25      3.83 o 
 -10   7   3        1.24        0.29      2.60 o 
  -9   7   3       57.46       66.24      4.07 o 
  -8   7   3        8.65        8.46      2.41 o 
  -7   7   3      649.69      585.33     14.75 o 
  -6   7   3      397.38      427.18     13.18 o 
  -5   7   3      128.68      162.02      3.87 o 
  -4   7   3      393.87      379.93      6.61 o 
  -3   7   3      798.43      733.65     11.28 o 
  -2   7   3        3.98        3.70      1.49 o 
  -1   7   3      763.36      623.36     16.93 o 
   0   7   3      353.68      357.96      4.99 o 
   1   7   3     1050.14     1131.55     16.83 o 
   2   7   3      188.68      209.67      4.25 o 
   3   7   3        8.05       19.04      1.53 o 
   4   7   3     1656.52     1697.30     25.13 o 
   5   7   3      210.01      213.43      4.89 o 
   6   7   3      739.53      672.04     13.05 o 
   7   7   3        0.66        1.28      2.51 o 
   8   7   3      111.24      106.62      5.33 o 
   9   7   3        0.84        0.99      3.81 o 
  10   7   3       49.17       58.51      4.79 o 
  11   7   3       33.13       45.32      7.50 o 
 -11   8   3        6.23       12.82      3.89 o 
 -10   8   3        5.46        9.76      2.82 o 
  -9   8   3       20.84       22.99      3.39 o 
  -8   8   3        4.36        0.46      2.25 o 
  -7   8   3      472.36      480.15      9.37 o 
  -6   8   3      277.52      265.56      9.32 o 
  -5   8   3      189.51      167.24      6.71 o 
  -4   8   3      716.34      644.81     15.03 o 
  -3   8   3      103.20       88.87      3.91 o 
  -2   8   3      301.59      353.94      9.53 o 
  -1   8   3      108.17      119.04      3.95 o 
   0   8   3      123.93      123.67      2.85 o 
   1   8   3     1355.13     1370.95     26.69 o 
   2   8   3      794.23      803.54     12.65 o 
   3   8   3      450.05      474.96      8.26 o 
   4   8   3      233.79      234.76      6.48 o 
   5   8   3       65.12       61.14      6.52 o 
   6   8   3       25.17       22.45      2.42 o 
   7   8   3      544.92      569.22     10.20 o 
   8   8   3       26.59       23.19      3.56 o 
   9   8   3      244.55      239.86      8.28 o 
  10   8   3       39.47       50.67      4.95 o 
  11   8   3        3.00        7.19      4.30 o 
 -11   9   3       18.31       31.91      4.56 o 
 -10   9   3        0.42       -0.57      3.40 o 
  -9   9   3       59.30       46.34      5.98 o 
  -8   9   3       40.65       36.06      3.83 o 
  -7   9   3      214.03      239.40      7.07 o 
  -6   9   3      135.16      126.91      8.12 o 
  -5   9   3        9.07        4.00      4.95 o 
  -4   9   3      229.33      263.63      5.99 o 
  -3   9   3      513.15      430.20      9.46 o 
  -2   9   3      190.26      193.08      5.57 o 
  -1   9   3        2.39        2.45      1.83 o 
   0   9   3      287.14      234.45      4.71 o 
   1   9   3      170.32      157.27      3.91 o 
   2   9   3     1958.84     1902.88     28.12 o 
   3   9   3        0.27       -2.38      2.56 o 
   4   9   3      114.52      105.54      3.63 o 
   5   9   3       46.10       44.19      3.25 o 
   6   9   3       21.94       16.86      2.25 o 
   7   9   3        2.46        5.00      2.79 o 
   8   9   3        4.30        7.05      3.19 o 
   9   9   3      262.66      265.98      8.73 o 
  10   9   3      120.93      136.35      7.38 o 
 -10  10   3        1.18        2.16      3.54 o 
  -9  10   3       93.42       82.14      9.45 o 
  -8  10   3       52.03       54.22      4.34 o 
  -7  10   3        4.87        3.55      2.79 o 
  -6  10   3      250.29      211.00      6.49 o 
  -5  10   3       52.98       56.73      3.63 o 
  -4  10   3        0.76        0.54      2.07 o 
  -3  10   3       52.21       54.74      3.88 o 
  -2  10   3       56.53       41.68      3.02 o 
  -1  10   3      148.82      137.25      3.89 o 
   0  10   3      590.12      667.66     11.57 o 
   1  10   3      591.34      618.86     10.41 o 
   2  10   3        4.62        6.86      3.42 o 
   3  10   3       43.71       43.91      2.61 o 
   4  10   3       44.45       41.35      2.62 o 
   5  10   3      279.19      276.94      6.33 o 
   6  10   3        0.92       -0.87      2.60 o 
   7  10   3      132.54      109.88      5.95 o 
   8  10   3      113.78      126.32     14.24 o 
   9  10   3       77.01       84.48      6.10 o 
 -10  11   3        0.49        8.54      4.22 o 
  -9  11   3       48.94       43.76      5.70 o 
  -8  11   3       37.78       38.65      4.07 o 
  -7  11   3       10.64        8.07      3.20 o 
  -6  11   3       70.22       84.99      4.74 o 
  -5  11   3      268.41      238.68     18.66 o 
  -4  11   3       37.37       38.45      3.31 o 
  -3  11   3       28.29       33.56      3.27 o 
  -2  11   3        6.23        2.44      2.28 o 
  -1  11   3      172.07      134.73      5.26 o 
   0  11   3      373.21      364.33     20.97 o 
   1  11   3      158.20      150.91      4.24 o 
   2  11   3       48.66       47.38      2.79 o 
   3  11   3       81.22       71.99      3.39 o 
   4  11   3       85.73       81.57      3.69 o 
   5  11   3       45.63       42.51      3.06 o 
   6  11   3        7.52        5.64      3.35 o 
   7  11   3      196.90      222.90      8.34 o 
   8  11   3       93.88      107.60     12.21 o 
  -9  12   3        2.48        0.92      3.66 o 
  -8  12   3       32.19       25.65      3.93 o 
  -7  12   3        8.86       13.30      4.50 o 
  -6  12   3        2.60       -0.14      2.80 o 
  -5  12   3      237.88      258.21      7.84 o 
  -4  12   3       71.76       58.07      4.10 o 
  -3  12   3      151.60      150.70      6.04 o 
  -2  12   3       32.07       43.60      3.61 o 
  -1  12   3      208.69      229.78      7.17 o 
   0  12   3       15.77       18.47      3.14 o 
   1  12   3      171.62      175.65      6.58 o 
   2  12   3       48.04       60.48      4.55 o 
   3  12   3      257.90      272.87     10.07 o 
   4  12   3       26.90       26.36      2.85 o 
   5  12   3      172.20      171.50     10.07 o 
   6  12   3       35.33       35.28      4.32 o 
   7  12   3      114.24      143.96      7.54 o 
  -8  13   3        9.63        7.05      3.50 o 
  -7  13   3       41.66       38.72      4.15 o 
  -6  13   3        0.03       -4.22      2.81 o 
  -5  13   3       22.46       25.90      3.65 o 
  -4  13   3       14.62        8.63      6.02 o 
  -3  13   3        5.28        2.94      5.13 o 
  -2  13   3      240.10      246.88      7.72 o 
  -1  13   3       26.00       21.18      3.34 o 
   0  13   3      109.35       92.53      5.05 o 
   1  13   3        3.97        3.60      2.95 o 
   2  13   3       15.68       10.46      3.44 o 
   3  13   3       93.09       87.69      5.40 o 
   4  13   3       25.64       25.82      3.83 o 
   5  13   3      113.98      123.90      9.55 o 
   6  13   3       37.21       38.63      7.06 o 
  -7  14   3       42.51       33.51      4.15 o 
  -6  14   3        4.56        7.71      3.37 o 
  -5  14   3       21.69       19.87      6.27 o 
  -4  14   3       12.48       13.70      3.59 o 
  -3  14   3        5.50        5.59      3.27 o 
  -2  14   3       14.66       24.01      8.76 o 
  -1  14   3       47.87       43.21      4.38 o 
   0  14   3       58.92       66.56      6.94 o 
   1  14   3       74.32       81.39      5.45 o 
   2  14   3       13.83       19.04      3.89 o 
   3  14   3      123.23      122.08     10.60 o 
   4  14   3        7.19        3.53      5.05 o 
   5  14   3        9.27        8.98      5.97 o 
  -6  15   3        3.99        4.01      3.56 o 
  -5  15   3        4.11        6.37      4.12 o 
  -4  15   3       25.11       24.21      4.15 o 
  -3  15   3       17.40       21.51      3.98 o 
  -2  15   3        1.76        5.41      3.58 o 
  -1  15   3       12.06       12.57      3.63 o 
   0  15   3       11.74       15.56      4.04 o 
   1  15   3      147.83      147.87      8.64 o 
   2  15   3        1.55        2.19      3.59 o 
   3  15   3       26.75       22.70      6.15 o 
   1 -12   4       17.85       23.25      4.62 o 
   2 -12   4       71.63       78.71      4.36 o 
   3 -12   4        7.93        9.59      2.93 o 
   4 -12   4        8.86       12.20      3.52 o 
   5 -12   4        4.78        0.94      3.14 o 
   6 -12   4       19.12       16.79      5.63 o 
   7 -12   4        4.52        9.37      5.13 o 
   8 -12   4        4.03       -2.53      5.15 o 
  -1 -11   4       47.14       44.73      5.03 o 
   0 -11   4      111.98      140.51     12.99 o 
   1 -11   4        0.24        3.99      3.77 o 
   2 -11   4       39.40       42.28      3.49 o 
   3 -11   4       36.75       40.34      3.30 o 
   4 -11   4       24.90       25.90      2.98 o 
   5 -11   4        1.00        4.42      2.52 o 
   6 -11   4       20.17       17.84      2.83 o 
   7 -11   4        4.93        4.13      3.47 o 
   8 -11   4        0.08        0.13      4.69 o 
   9 -11   4        9.48        8.27      5.59 o 
  -3 -10   4       11.29       10.33      4.31 o 
  -2 -10   4       19.51       23.32      4.50 o 
  -1 -10   4       19.52       21.78      4.31 o 
   0 -10   4      265.20      265.74     23.74 o 
   1 -10   4       31.96       31.03      3.05 o 
   2 -10   4       48.96       40.61      3.23 o 
   3 -10   4        0.49        0.70      3.04 o 
   4 -10   4       54.13       63.48      3.51 o 
   5 -10   4        9.25       10.83      2.48 o 
   6 -10   4        0.08       -1.56      2.13 o 
   7 -10   4        7.56        7.29      3.27 o 
   8 -10   4       32.18       37.83      6.89 o 
   9 -10   4        0.03       -0.11      3.46 o 
  10 -10   4       26.31       29.18      4.28 o 
  11 -10   4        2.29       -5.49      5.03 o 
  -4  -9   4       24.70       29.12      4.97 o 
  -3  -9   4       31.63       19.08      5.36 o 
  -2  -9   4       71.76       75.80      7.49 o 
  -1  -9   4        3.61        7.09      3.56 o 
   0  -9   4      295.58      307.69      7.08 o 
   1  -9   4      192.48      203.28      7.25 o 
   2  -9   4       82.42       77.37      3.60 o 
   3  -9   4       25.09       19.82      2.49 o 
   4  -9   4       20.66       16.54      2.39 o 
   5  -9   4       11.78        9.87      2.53 o 
   6  -9   4        1.19        0.25      2.04 o 
   7  -9   4       20.40       21.31      2.67 o 
   8  -9   4       82.17       98.55     13.10 o 
   9  -9   4        0.43        0.08      3.26 o 
  10  -9   4        9.80        6.42      3.42 o 
  11  -9   4       18.53       21.28      4.11 o 
  12  -9   4        0.02        3.18      3.98 o 
  -5  -8   4       28.95       20.13      4.77 o 
  -4  -8   4       53.70       44.12      4.95 o 
  -3  -8   4        3.94        1.70      3.81 o 
  -2  -8   4      331.74      310.04     11.55 o 
  -1  -8   4       71.56       86.48      5.10 o 
   0  -8   4      135.25      143.78      4.64 o 
   1  -8   4       25.98       28.34      2.49 o 
   2  -8   4       96.17      113.89      4.84 o 
   3  -8   4      258.25      261.54     10.83 o 
   4  -8   4       81.81       97.95      3.85 o 
   5  -8   4        3.37       -0.75      3.29 o 
   6  -8   4       65.13       68.04      3.21 o 
   7  -8   4        7.74        8.24      2.18 o 
   8  -8   4      149.42      166.59      4.89 o 
   9  -8   4        7.70        2.37      3.33 o 
  10  -8   4       42.30       39.77      4.16 o 
  11  -8   4       24.01       21.21      4.03 o 
  12  -8   4        2.40        5.65      3.89 o 
  -6  -7   4       26.10       32.58      7.36 o 
  -5  -7   4       15.62        8.23     10.41 o 
  -4  -7   4       87.91       81.78      6.61 o 
  -3  -7   4        2.36       -3.58      3.28 o 
  -2  -7   4      471.33      468.17     20.59 o 
  -1  -7   4      509.59      559.30     10.07 o 
   0  -7   4       16.10       15.04      2.02 o 
   1  -7   4      549.56      516.60      9.25 o 
   2  -7   4      256.24      279.56      6.12 o 
   3  -7   4      450.89      472.46      8.52 o 
   4  -7   4        2.02        2.39      1.82 o 
   5  -7   4        9.54       13.56      1.89 o 
   6  -7   4       35.60       22.47      2.04 o 
   7  -7   4        2.60       -2.11      1.66 o 
   8  -7   4       11.19       12.93      2.05 o 
   9  -7   4      155.55      180.46      6.72 o 
  10  -7   4       36.20       25.67      3.85 o 
  11  -7   4       40.12       42.38      4.31 o 
  12  -7   4        5.98        5.48      3.64 o 
  13  -7   4        5.52        1.51      3.84 o 
  -7  -6   4       30.71       28.77      5.15 o 
  -6  -6   4      116.24      110.06      6.81 o 
  -5  -6   4        0.01       -5.41      3.61 o 
  -4  -6   4      194.12      140.95      6.95 o 
  -3  -6   4      130.33      133.88     11.27 o 
  -2  -6   4      111.34      110.73      7.44 o 
  -1  -6   4       97.21      116.92      4.74 o 
   0  -6   4       44.73       50.88      2.74 o 
   1  -6   4     1268.59     1377.09     20.89 o 
   2  -6   4      940.51      923.73     14.54 o 
   3  -6   4       70.95       84.94      3.17 o 
   4  -6   4      557.68      526.71     11.48 o 
   5  -6   4        4.88        2.85      1.45 o 
   6  -6   4      142.37      132.96      3.77 o 
   7  -6   4        3.78        0.78      1.47 o 
   8  -6   4       11.94       10.79      1.89 o 
   9  -6   4       98.49       99.80      3.83 o 
  10  -6   4       75.82       82.88      4.99 o 
  11  -6   4       54.79       50.48      4.47 o 
  12  -6   4        9.72        9.13      3.68 o 
  13  -6   4       26.43       28.82      4.38 o 
  -8  -5   4        1.92       -2.77      4.42 o 
  -7  -5   4        1.94       -3.60      8.78 o 
  -6  -5   4      190.29      172.63      7.84 o 
  -5  -5   4        2.01        3.53      3.31 o 
  -4  -5   4      478.71      446.26     15.87 o 
  -3  -5   4      670.86      722.10     15.72 o 
  -2  -5   4        0.23        1.85      1.54 o 
  -1  -5   4      732.27      688.65     11.31 o 
   0  -5   4      388.10      379.87      7.03 o 
   1  -5   4      200.31      157.96      4.24 o 
   2  -5   4     1055.58     1073.32     16.36 o 
   3  -5   4        2.51        4.71      1.36 o 
   4  -5   4      326.24      353.87      6.37 o 
   5  -5   4       82.87       87.77      4.58 o 
   6  -5   4       99.92      107.66      3.19 o 
   7  -5   4       38.01       33.86      1.99 o 
   8  -5   4      230.79      234.49      5.21 o 
   9  -5   4       59.51       61.00      3.20 o 
  10  -5   4      278.74      275.07     11.29 o 
  11  -5   4       13.61        9.21      3.37 o 
  12  -5   4       14.67       15.16      3.78 o 
  13  -5   4        2.01        2.84      4.33 o 
  14  -5   4       24.05       24.96      4.45 o 
  -8  -4   4       89.11       83.64      6.33 o 
  -7  -4   4        6.58        9.41      4.18 o 
  -6  -4   4      132.03      120.39      9.73 o 
  -5  -4   4       60.36       54.90      6.41 o 
  -4  -4   4       48.53       59.44      4.21 o 
  -3  -4   4      166.68      153.42      6.08 o 
  -2  -4   4        2.44        2.16      1.10 o 
  -1  -4   4     2268.69     2314.05     33.65 o 
   0  -4   4      205.57      192.89      4.25 o 
   1  -4   4        5.49        0.94      1.72 o 
   2  -4   4     2102.93     2202.89     31.81 o 
   3  -4   4        4.44        5.25      1.21 o 
   4  -4   4      286.29      268.13      5.19 o 
   5  -4   4      941.06      812.37     24.11 o 
   6  -4   4        5.62        0.63      1.11 o 
   7  -4   4      300.16      296.80      5.68 o 
   8  -4   4        1.30        2.83      1.51 o 
   9  -4   4      199.60      199.29      5.95 o 
  10  -4   4      114.64      132.01      4.89 o 
  11  -4   4        0.01       -2.18      2.96 o 
  12  -4   4       11.37       13.04      3.54 o 
  13  -4   4        3.65        2.77      3.52 o 
  14  -4   4        3.23        4.80      3.86 o 
  -9  -3   4        2.12        1.49      4.06 o 
  -8  -3   4      116.03      119.05      7.11 o 
  -7  -3   4        0.26       -2.97      3.32 o 
  -6  -3   4      209.27      196.93      7.64 o 
  -5  -3   4      371.34      386.09     10.18 o 
  -4  -3   4       18.71       10.34      2.88 o 
  -3  -3   4      545.01      543.25     12.18 o 
  -2  -3   4      620.45      670.28     14.43 o 
  -1  -3   4      799.06      792.40     12.35 o 
   0  -3   4     1358.57     1292.15     25.30 o 
   1  -3   4      296.64      258.06      4.90 o 
   2  -3   4      189.37      175.26      3.63 o 
   3  -3   4       53.70       71.13      2.25 o 
   4  -3   4      157.96      118.93      2.74 o 
   5  -3   4      400.57      445.33      7.26 o 
   6  -3   4       32.65       31.06      1.67 o 
   7  -3   4      700.21      642.60     10.39 o 
   8  -3   4      414.54      370.62      6.86 o 
   9  -3   4       19.17       15.91      1.90 o 
  10  -3   4       87.27       92.91      6.95 o 
  11  -3   4        0.22        1.24      2.07 o 
  12  -3   4       71.94       67.76      4.70 o 
  13  -3   4       16.80       22.22      3.87 o 
  14  -3   4        0.27        2.79      3.68 o 
  -9  -2   4       19.02       29.40      5.77 o 
  -8  -2   4       28.03       34.19      4.72 o 
  -7  -2   4       61.90       45.74      5.06 o 
  -6  -2   4       85.83       82.19      5.04 o 
  -5  -2   4      192.72      177.09     12.98 o 
  -4  -2   4       28.54       30.46      3.20 o 
  -3  -2   4      305.35      331.60     13.48 o 
  -2  -2   4      151.71      151.88      8.49 o 
  -1  -2   4       15.02       15.25      1.68 o 
   0  -2   4     4522.26     4452.21     62.92 o 
   1  -2   4       47.97       36.07      2.24 o 
   2  -2   4      930.10      962.36     14.26 o 
   3  -2   4     2441.37     2561.55     36.42 o 
   4  -2   4      115.75      120.66      2.93 o 
   5  -2   4      256.48      289.26      7.05 o 
   6  -2   4      743.48      731.67     24.05 o 
   7  -2   4     1706.42     1705.67     25.01 o 
   8  -2   4      788.39      825.77     13.10 o 
   9  -2   4      209.92      190.81      5.30 o 
  10  -2   4       25.00       25.44      2.56 o 
  11  -2   4        1.57        3.01      2.02 o 
  12  -2   4       24.67       20.14      3.58 o 
  13  -2   4        3.38        4.81      3.24 o 
  14  -2   4        1.29        4.85      3.65 o 
 -10  -1   4       26.19       25.57      6.24 o 
  -9  -1   4       39.21       35.29      4.83 o 
  -8  -1   4        6.44        0.88      3.42 o 
  -7  -1   4      198.03      228.70      7.83 o 
  -6  -1   4       20.48       21.34      3.27 o 
  -5  -1   4      165.69      156.42      6.04 o 
  -4  -1   4      405.43      385.63      9.35 o 
  -3  -1   4      212.65      194.80      5.75 o 
  -2  -1   4     1784.95     1731.93     37.77 o 
  -1  -1   4     1365.51     1482.95     24.67 o 
   0  -1   4       23.25       25.27      1.35 o 
   1  -1   4      195.40      181.30      3.46 o 
   2  -1   4     4711.21     5004.43     70.28 o 
   3  -1   4      828.89      770.78     13.32 o 
   4  -1   4       48.81       27.82      2.73 o 
   5  -1   4      400.54      297.62      9.94 o 
   6  -1   4     1385.60     1470.62     29.88 o 
   7  -1   4       99.60       73.85      2.57 o 
   8  -1   4     1267.88     1377.46     20.65 o 
   9  -1   4      310.71      328.65      6.51 o 
  10  -1   4      239.87      241.85      5.51 o 
  11  -1   4      102.36      103.15      3.99 o 
  12  -1   4        0.13        0.26      2.61 o 
  13  -1   4        9.78        2.68      3.26 o 
  14  -1   4        1.92        0.81      5.96 o 
 -10   0   4        3.67        6.75      4.69 o 
  -9   0   4       21.57       15.06      4.10 o 
  -8   0   4        8.98        9.05      3.71 o 
  -7   0   4      316.02      313.36      8.89 o 
  -6   0   4      106.19       89.11      4.78 o 
  -5   0   4        1.75       -2.31      2.16 o 
  -4   0   4      262.80      307.37      7.61 o 
  -3   0   4      956.53      918.10     11.85 o 
  -2   0   4     3681.30     3580.63     50.77 o 
  -1   0   4      226.49      209.77      3.97 o 
   0   0   4      462.32      475.86      8.98 o 
   1   0   4     9436.38     9154.00    128.41 o 
   2   0   4        6.00        8.56      0.78 o 
   3   0   4     2183.87     2404.03     42.39 o 
   4   0   4     3218.72     3711.47     65.07 o 
   5   0   4     1735.39     1719.95     21.17 o 
   6   0   4     2015.64     2043.98     29.44 o 
   7   0   4     1560.26     1608.49     23.61 o 
   8   0   4       54.66       45.71      2.21 o 
   9   0   4        9.27        8.15      1.70 o 
  10   0   4      119.41      130.82      5.77 o 
  11   0   4       30.75       32.90      5.04 o 
  12   0   4        0.14        0.19      2.26 o 
  13   0   4       60.48       66.93      5.53 o 
  14   0   4        7.31        3.92      6.21 o 
 -10   1   4        0.26       -1.32      4.10 o 
  -9   1   4        1.56       -3.10      4.11 o 
  -8   1   4       26.49       24.92      3.97 o 
  -7   1   4      251.96      233.41      7.73 o 
  -6   1   4      579.86      632.40     13.96 o 
  -5   1   4        3.35        3.25      1.27 o 
  -4   1   4     1715.29     1763.84     25.85 o 
  -3   1   4      453.18      459.43      7.63 o 
  -2   1   4     1050.33      948.85     14.24 o 
  -1   1   4      193.31      175.30      3.55 o 
   0   1   4      949.49      924.02     13.67 o 
   1   1   4      215.80      154.05      2.97 o 
   2   1   4      113.35      172.76      2.68 o 
   3   1   4       20.17       39.68      1.28 o 
   4   1   4     1271.11     1370.95     16.93 o 
   5   1   4      290.14      335.21      5.61 o 
   6   1   4     6038.19     5999.18     84.44 o 
   7   1   4     1344.00     1429.52     33.38 o 
   8   1   4      148.14      138.15      3.67 o 
   9   1   4      869.60      845.06     13.55 o 
  10   1   4       28.45       27.59      3.01 o 
  11   1   4       22.56       25.76      2.50 o 
  12   1   4        2.29        1.20      2.32 o 
  13   1   4       22.02       25.97      4.35 o 
  14   1   4       20.01       18.90      6.68 o 
 -11   2   4       30.42       31.85      5.29 o 
 -10   2   4        1.18        2.73      4.08 o 
  -9   2   4       30.79       32.65      4.46 o 
  -8   2   4       49.83       42.15      4.31 o 
  -7   2   4       20.85       27.93      3.39 o 
  -6   2   4      215.72      225.82      5.00 o 
  -5   2   4      158.87      160.10      3.91 o 
  -4   2   4     3847.87     3696.42     52.65 o 
  -3   2   4     1810.69     1944.82     28.14 o 
  -2   2   4     1869.22     1952.63     28.08 o 
  -1   2   4      662.88      674.66     10.25 o 
   0   2   4       26.43       16.60      1.07 o 
   1   2   4     2490.38     2567.35     36.30 o 
   2   2   4     1422.34     1218.79     17.87 o 
   3   2   4      226.77      279.08      4.61 o 
   4   2   4     3767.70     4320.43     95.14 o 
   5   2   4     3073.90     3231.97     45.87 o 
   6   2   4     1130.07     1235.03     18.35 o 
   7   2   4        5.53       11.40      1.36 o 
   8   2   4       57.08       64.31      2.76 o 
   9   2   4      756.87      639.47     10.72 o 
  10   2   4        2.30        5.52      1.90 o 
  11   2   4       59.57       57.64      3.11 o 
  12   2   4        0.82       -5.41      3.61 o 
  13   2   4       12.34       10.34      3.77 o 
  14   2   4       23.54       24.94      7.19 o 
 -11   3   4        4.95        2.24      4.50 o 
 -10   3   4        3.69        7.08      4.10 o 
  -9   3   4      175.80      209.17      7.84 o 
  -8   3   4      189.49      199.62      7.34 o 
  -7   3   4       13.26       13.46      2.03 o 
  -6   3   4      295.85      280.30      5.81 o 
  -5   3   4      220.67      223.61      4.73 o 
  -4   3   4     1093.23     1136.82     17.11 o 
  -3   3   4     1043.92     1035.96     15.47 o 
  -2   3   4      242.78      314.01      5.36 o 
  -1   3   4       43.35       18.70      1.11 o 
   0   3   4       12.81        8.50      1.25 o 
   1   3   4      209.51      195.61      3.38 o 
   2   3   4      482.42      556.82      8.47 o 
   3   3   4       17.84       24.85      1.19 o 
   4   3   4     1687.93     1721.51     24.91 o 
   5   3   4     3271.39     3149.85     38.85 o 
   6   3   4      567.36      651.24     10.37 o 
   7   3   4     1891.73     1789.37     26.29 o 
   8   3   4      158.22      162.94      4.51 o 
   9   3   4      652.37      680.26     12.27 o 
  10   3   4      169.63      180.59      4.97 o 
  11   3   4        2.92       -2.20      2.11 o 
  12   3   4       38.53       37.88      4.22 o 
  13   3   4        1.29       -1.07      3.64 o 
 -11   4   4        3.68        0.98      4.23 o 
 -10   4   4       22.80       14.35      4.06 o 
  -9   4   4       15.11       13.53      3.71 o 
  -8   4   4      305.03      341.51      8.76 o 
  -7   4   4      186.07      204.17      5.22 o 
  -6   4   4      456.71      431.18      7.90 o 
  -5   4   4      398.69      433.11      7.63 o 
  -4   4   4       15.83       23.42      1.63 o 
  -3   4   4      460.65      356.21      6.09 o 
  -2   4   4      363.46      516.72      8.11 o 
  -1   4   4      969.46      899.98     13.31 o 
   0   4   4     1062.84      998.11     14.58 o 
   1   4   4        4.67        7.20      0.75 o 
   2   4   4      336.33      355.98      5.75 o 
   3   4   4      199.98      148.03      3.12 o 
   4   4   4       11.53        9.04      2.68 o 
   5   4   4      291.65      289.03      5.37 o 
   6   4   4       76.46       92.88      4.08 o 
   7   4   4     1809.92     1645.11     24.43 o 
   8   4   4      615.42      615.05     10.40 o 
   9   4   4       41.58       53.03      2.81 o 
  10   4   4       79.61       78.62      3.48 o 
  11   4   4       52.35       55.49      4.44 o 
  12   4   4      125.01      121.81      6.55 o 
  13   4   4        6.41        9.91      3.95 o 
 -11   5   4       15.32       13.70      5.66 o 
 -10   5   4       64.75       72.62      5.40 o 
  -9   5   4        0.62        1.53      3.44 o 
  -8   5   4      204.51      217.21      5.74 o 
  -7   5   4        0.91        1.54      1.98 o 
  -6   5   4      161.77      159.76      4.21 o 
  -5   5   4      536.65      486.26     15.19 o 
  -4   5   4       24.31       17.75      3.02 o 
  -3   5   4       70.82       50.23      2.18 o 
  -2   5   4       77.56      108.40      2.56 o 
  -1   5   4       28.83       26.29      1.31 o 
   0   5   4      439.87      367.71      4.96 o 
   1   5   4        3.33        1.62      0.65 o 
   2   5   4        4.67       41.42      1.60 o 
   3   5   4     1911.99     1798.96     26.04 o 
   4   5   4      244.80      311.62      6.39 o 
   5   5   4     2938.18     3272.48     46.82 o 
   6   5   4      165.58      160.21      4.07 o 
   7   5   4     2061.52     2119.09     31.15 o 
   8   5   4     2476.69     2426.39     35.62 o 
   9   5   4      177.31      177.81      8.61 o 
  10   5   4       71.97       71.45      4.59 o 
  11   5   4        0.19        2.99      3.30 o 
  12   5   4       10.44        9.50      3.77 o 
  13   5   4        0.94        0.69      4.09 o 
 -11   6   4        8.67       10.41      4.14 o 
 -10   6   4       65.96       78.42      5.78 o 
  -9   6   4        0.88       -2.42      2.42 o 
  -8   6   4      128.72      117.09      4.43 o 
  -7   6   4      107.52      119.12      4.05 o 
  -6   6   4        2.79       -0.29      1.64 o 
  -5   6   4       80.37       62.96      3.33 o 
  -4   6   4      125.30      175.99      5.16 o 
  -3   6   4       22.41       28.84      1.52 o 
  -2   6   4     2108.41     1834.47     26.44 o 
  -1   6   4      582.69      630.61     15.84 o 
   0   6   4     1635.24     1765.45     31.09 o 
   1   6   4      193.61      181.95      4.68 o 
   2   6   4      798.61      967.47     14.48 o 
   3   6   4       28.42       14.28      2.09 o 
   4   6   4      339.84      370.62      6.58 o 
   5   6   4     1936.88     1929.39     28.34 o 
   6   6   4     1006.15     1000.12     15.68 o 
   7   6   4      240.97      244.55     13.53 o 
   8   6   4      982.64      965.58     34.36 o 
   9   6   4      124.01      104.45      3.97 o 
  10   6   4       59.02       70.63      7.94 o 
  11   6   4       44.10       44.28      4.52 o 
  12   6   4        0.96       -2.62      3.57 o 
 -11   7   4        8.23        8.36      4.14 o 
 -10   7   4       19.31       13.98      3.78 o 
  -9   7   4       16.79       17.87      2.82 o 
  -8   7   4       65.01       63.70      3.41 o 
  -7   7   4      173.80      183.91      5.10 o 
  -6   7   4      168.40      177.95      8.99 o 
  -5   7   4        1.04        2.80      1.50 o 
  -4   7   4      153.94      148.47      4.99 o 
  -3   7   4      104.50       97.20      5.04 o 
  -2   7   4      688.83      661.68     12.85 o 
  -1   7   4      132.94      136.95      6.19 o 
   0   7   4      124.96      102.26      5.06 o 
   1   7   4      445.33      403.72      6.62 o 
   2   7   4      233.55      247.09      4.68 o 
   3   7   4      663.21      571.59      9.26 o 
   4   7   4       11.47        9.24      1.43 o 
   5   7   4     2666.31     2517.68     36.65 o 
   6   7   4     4774.04     4754.06     67.89 o 
   7   7   4      633.37      597.92     14.98 o 
   8   7   4      533.21      547.13      9.86 o 
   9   7   4       60.70       67.00      4.76 o 
  10   7   4        5.05        6.67      3.31 o 
  11   7   4       14.74       18.65      4.00 o 
  12   7   4        0.00        2.33      3.96 o 
 -11   8   4        1.37        1.56      6.20 o 
 -10   8   4       17.03       18.07      4.17 o 
  -9   8   4       29.25       28.83      3.07 o 
  -8   8   4        2.55       -1.41      2.26 o 
  -7   8   4       78.34       79.95      3.66 o 
  -6   8   4      151.20      179.88      8.54 o 
  -5   8   4       61.91       73.45      5.84 o 
  -4   8   4      772.51      664.49     11.59 o 
  -3   8   4        1.41        4.28      3.92 o 
  -2   8   4       82.25      104.07      3.80 o 
  -1   8   4      737.31      697.82     13.71 o 
   0   8   4        9.57        1.22      1.47 o 
   1   8   4      912.90      916.68     15.00 o 
   2   8   4      179.17      155.44      5.68 o 
   3   8   4      578.21      584.30      9.66 o 
   4   8   4       52.18       50.13      2.41 o 
   5   8   4      807.82      780.82     12.79 o 
   6   8   4      662.74      677.79     11.54 o 
   7   8   4      110.58      111.99      4.16 o 
   8   8   4       62.18       70.38      5.19 o 
   9   8   4      124.47      138.45      6.24 o 
  10   8   4       19.27       19.17      3.89 o 
  11   8   4        6.50        0.65      3.77 o 
 -10   9   4       18.05       14.28      3.97 o 
  -9   9   4       65.64       72.19      6.16 o 
  -8   9   4       79.69       67.42      4.63 o 
  -7   9   4       30.46       34.03      3.68 o 
  -6   9   4       25.53       26.98      5.87 o 
  -5   9   4      191.10      183.46      4.38 o 
  -4   9   4      225.28      218.79      4.50 o 
  -3   9   4      269.78      243.45      6.48 o 
  -2   9   4       10.83       11.44      2.09 o 
  -1   9   4      564.07      557.98     11.61 o 
   0   9   4      230.60      192.68      5.68 o 
   1   9   4      158.27      165.57      3.73 o 
   2   9   4      124.94      116.22      3.49 o 
   3   9   4     1028.16     1057.76     16.44 o 
   4   9   4     1831.51     1760.08     26.33 o 
   5   9   4        5.84        9.53      2.29 o 
   6   9   4      121.02      100.84      3.81 o 
   7   9   4       12.38       13.10      2.28 o 
   8   9   4        1.30        2.67      2.95 o 
   9   9   4      192.65      200.79      7.52 o 
  10   9   4       23.07       24.21      4.12 o 
  11   9   4        1.53        1.59      4.93 o 
 -10  10   4        1.61        2.24      3.83 o 
  -9  10   4       79.22       88.53      6.28 o 
  -8  10   4       45.26       44.72      4.18 o 
  -7  10   4        7.58        6.35      3.53 o 
  -6  10   4      167.67      145.69      5.85 o 
  -5  10   4       13.87       11.60      2.66 o 
  -4  10   4      107.18       95.70      4.25 o 
  -3  10   4      105.97      111.01      4.73 o 
  -2  10   4       24.30       16.49      3.63 o 
  -1  10   4      105.39      133.82      5.38 o 
   0  10   4      719.21      675.36     13.98 o 
   1  10   4      306.87      270.54      5.43 o 
   2  10   4       73.34       80.62      7.38 o 
   3  10   4      749.20      753.32     12.44 o 
   4  10   4      156.16      142.66      4.25 o 
   5  10   4       29.82       32.79      2.56 o 
   6  10   4        0.69       -0.90      1.91 o 
   7  10   4      103.44      103.14      5.26 o 
   8  10   4        6.28        9.70      4.50 o 
   9  10   4       57.78       56.68      4.93 o 
  10  10   4       54.14       51.59      5.28 o 
 -10  11   4        0.70        5.26      3.90 o 
  -9  11   4       40.12       44.78      4.64 o 
  -8  11   4        5.85        5.57      3.32 o 
  -7  11   4       16.14       12.62      3.36 o 
  -6  11   4      119.09      139.28      6.04 o 
  -5  11   4      142.81      128.91      5.38 o 
  -4  11   4        8.05        8.56      2.46 o 
  -3  11   4       20.82       15.68      2.62 o 
  -2  11   4       48.29       40.39      3.29 o 
  -1  11   4       93.11       83.30      7.36 o 
   0  11   4      277.99      264.29      7.41 o 
   1  11   4        4.27        1.91      2.36 o 
   2  11   4      304.60      340.05     12.84 o 
   3  11   4       28.40       35.22      3.95 o 
   4  11   4      115.38      116.16      5.79 o 
   5  11   4       57.87       51.15      3.05 o 
   6  11   4       32.79       33.91      2.91 o 
   7  11   4      175.71      180.38     11.15 o 
   8  11   4       66.37       68.44      5.21 o 
   9  11   4        0.31       -1.77      3.67 o 
  -9  12   4       14.36       19.42      4.12 o 
  -8  12   4       20.93       15.83      3.86 o 
  -7  12   4        5.10        0.49      3.08 o 
  -6  12   4       11.14       23.74      3.41 o 
  -5  12   4       88.33       94.27      8.56 o 
  -4  12   4       33.55       32.11      5.94 o 
  -3  12   4      119.71      129.89      5.33 o 
  -2  12   4       95.89       72.87      4.33 o 
  -1  12   4      549.32      542.08     12.30 o 
   0  12   4       66.12       49.77      3.83 o 
   1  12   4       17.77        9.65      4.56 o 
   2  12   4        5.97       -2.15      3.22 o 
   3  12   4      125.37      139.58      6.05 o 
   4  12   4        3.08        2.29      2.17 o 
   5  12   4      105.63       90.93      4.20 o 
   6  12   4       21.60       20.76      3.60 o 
   7  12   4      247.71      269.52     12.95 o 
   8  12   4       90.97       88.65      8.43 o 
  -8  13   4       21.31       21.79      4.07 o 
  -7  13   4       30.08       27.66      4.89 o 
  -6  13   4        0.51       -0.21      3.18 o 
  -5  13   4        6.69        5.57      3.05 o 
  -4  13   4        0.15       -0.62      2.82 o 
  -3  13   4       42.60       37.79      3.71 o 
  -2  13   4      109.34      127.91      5.98 o 
  -1  13   4        0.09       -1.04      2.65 o 
   0  13   4      130.04      118.69      5.70 o 
   1  13   4       38.95       34.35      3.79 o 
   2  13   4       38.12       44.56      4.27 o 
   3  13   4       29.68       33.58      8.52 o 
   4  13   4        0.08       -4.09      2.77 o 
   5  13   4      136.98      146.32      6.80 o 
   6  13   4       62.02       55.61      7.36 o 
   7  13   4       65.83       70.79      7.90 o 
  -7  14   4       26.81       27.68      7.67 o 
  -6  14   4        7.24        5.52      3.34 o 
  -5  14   4       13.03       13.37      5.40 o 
  -4  14   4        2.05        3.68      2.99 o 
  -3  14   4       41.48       36.88      3.93 o 
  -2  14   4       22.43       24.06      3.72 o 
  -1  14   4       48.37       36.91      4.38 o 
   0  14   4       31.15       28.91      3.89 o 
   1  14   4       16.23       21.88      3.89 o 
   2  14   4        2.01       -4.78      3.19 o 
   3  14   4       42.17       38.66      8.22 o 
   4  14   4        2.73        0.15      3.17 o 
   5  14   4      169.14      166.81     10.24 o 
  -6  15   4        0.10       -3.40      3.27 o 
  -5  15   4        6.24        7.68      7.95 o 
  -4  15   4        5.59        2.14      3.20 o 
  -3  15   4        0.75        0.19      3.33 o 
  -2  15   4       41.56       40.90      4.61 o 
  -1  15   4       21.25       23.39      7.69 o 
   0  15   4        8.51       16.74      3.99 o 
   1  15   4       74.31       82.27      5.73 o 
   2  15   4        0.09       -1.45      4.13 o 
   3  15   4       93.39       89.30      6.10 o 
   4  15   4        0.24        2.77      5.91 o 
  -3  16   4        1.41        0.31      3.56 o 
  -2  16   4        1.34       -1.51      3.72 o 
  -1  16   4       26.02       24.56      4.19 o 
   0  16   4        0.32       -0.66      3.57 o 
   1  16   4       54.24       50.49      5.28 o 
   1 -11   5       10.23       10.40      4.05 o 
   2 -11   5       20.78       30.20      5.79 o 
   3 -11   5        0.58       -1.20      2.56 o 
   4 -11   5       32.91       42.37      3.50 o 
   5 -11   5        2.04        4.67      3.26 o 
   6 -11   5       24.51       25.25      4.12 o 
   7 -11   5       20.05       20.88      4.21 o 
   8 -11   5        1.57        2.97      4.86 o 
   9 -11   5        8.64       11.66      5.47 o 
  -1 -10   5       35.11       38.71      4.95 o 
   0 -10   5      184.19      228.22     10.02 o 
   1 -10   5        0.03       -0.52      5.01 o 
   2 -10   5       13.25        9.65      2.75 o 
   3 -10   5        2.12       -2.84      2.41 o 
   4 -10   5       11.11       12.06      2.62 o 
   5 -10   5        5.72        4.91      2.61 o 
   6 -10   5       53.38       53.25      4.56 o 
   7 -10   5       41.78       43.84      4.43 o 
   8 -10   5       14.10       10.38      3.74 o 
   9 -10   5        0.07       -1.37      4.19 o 
  10 -10   5       21.42       21.76      4.29 o 
  -3  -9   5       39.46       30.19      4.92 o 
  -2  -9   5       19.43       22.48      4.49 o 
  -1  -9   5       66.82       73.37      8.02 o 
   0  -9   5      121.77      134.65      6.85 o 
   1  -9   5       15.94       11.52      2.57 o 
   2  -9   5       85.24       82.60      3.91 o 
   3  -9   5        4.27        0.08      2.24 o 
   4  -9   5       18.27       18.37      3.27 o 
   5  -9   5       11.19       12.07      2.39 o 
   6  -9   5        5.88        5.41      2.30 o 
   7  -9   5       56.79       63.45      6.27 o 
   8  -9   5      134.14      146.81     12.49 o 
   9  -9   5        0.19       -1.50      3.26 o 
  10  -9   5        2.01       -2.47      3.53 o 
  11  -9   5        3.65       -5.01      3.59 o 
  -4  -8   5       11.80        7.14      7.32 o 
  -3  -8   5       99.65       98.06      6.41 o 
  -2  -8   5      370.23      407.45     11.54 o 
  -1  -8   5        0.40        2.24      3.42 o 
   0  -8   5       71.15       62.22      4.65 o 
   1  -8   5       33.74       36.06      2.83 o 
   2  -8   5       44.70       50.61      3.35 o 
   3  -8   5      107.23       88.78      3.99 o 
   4  -8   5       50.06       53.16      3.91 o 
   5  -8   5        1.37        1.68      1.98 o 
   6  -8   5       31.47       40.34      2.77 o 
   7  -8   5        6.92        5.06      3.18 o 
   8  -8   5      281.81      325.80     20.93 o 
   9  -8   5        6.17        5.44      3.42 o 
  10  -8   5       57.28       63.78      8.26 o 
  11  -8   5        4.71        2.78      3.64 o 
  12  -8   5        1.45        0.12      4.25 o 
  -5  -7   5       23.25       15.90      5.68 o 
  -4  -7   5        4.19        2.93      4.06 o 
  -3  -7   5      116.11      115.82      8.90 o 
  -2  -7   5      396.16      417.50     13.92 o 
  -1  -7   5       17.72       15.89      3.49 o 
   0  -7   5      175.82      177.19      5.05 o 
   1  -7   5        9.42        9.12      2.51 o 
   2  -7   5       12.09       11.25      2.11 o 
   3  -7   5      160.37      152.88      4.52 o 
   4  -7   5        3.54       -2.07      1.81 o 
   5  -7   5       64.25       66.11      3.21 o 
   6  -7   5      264.42      277.95      5.98 o 
   7  -7   5        2.75       -0.57      1.85 o 
   8  -7   5        6.22       -0.36      3.72 o 
   9  -7   5      133.83      132.24     13.62 o 
  10  -7   5       86.41       86.07      5.40 o 
  11  -7   5       19.37       23.66      4.03 o 
  12  -7   5        0.00        0.34      3.68 o 
  13  -7   5        4.96        9.10      3.98 o 
  -6  -6   5       39.01       32.47      5.38 o 
  -5  -6   5       61.73       60.34      5.54 o 
  -4  -6   5      235.67      267.69     16.82 o 
  -3  -6   5       26.22       28.74      4.17 o 
  -2  -6   5      465.67      422.59     11.07 o 
  -1  -6   5      104.32      100.68      3.71 o 
   0  -6   5       17.07       13.21      2.84 o 
   1  -6   5        3.61        2.58      1.75 o 
   2  -6   5       54.73       60.41      2.86 o 
   3  -6   5        2.30        0.00      1.69 o 
   4  -6   5       10.59       10.58      1.83 o 
   5  -6   5      118.36      129.06      3.82 o 
   6  -6   5      661.83      702.69     15.81 o 
   7  -6   5        0.44       -2.47      1.64 o 
   8  -6   5       92.51      102.04      5.10 o 
   9  -6   5       99.54       94.87      7.33 o 
  10  -6   5        6.55        3.68      3.20 o 
  11  -6   5       27.87       19.19      3.72 o 
  12  -6   5        1.63        0.61      3.58 o 
  13  -6   5       25.65       20.95      5.72 o 
  -7  -5   5        7.75        7.01      4.53 o 
  -6  -5   5        2.08       -3.54      6.49 o 
  -5  -5   5       19.68       19.66      4.33 o 
  -4  -5   5      455.25      454.47     12.21 o 
  -3  -5   5       55.35       46.42      4.30 o 
  -2  -5   5      464.08      444.23     11.21 o 
  -1  -5   5       68.89       76.28      3.05 o 
   0  -5   5       89.31       96.78      3.43 o 
   1  -5   5     1157.22     1107.23     17.13 o 
   2  -5   5      341.69      353.71      6.71 o 
   3  -5   5       20.27       18.07      1.79 o 
   4  -5   5      451.16      405.11      7.26 o 
   5  -5   5       31.73       47.38      3.26 o 
   6  -5   5      193.83      206.34      4.51 o 
   7  -5   5       32.35       39.28      2.09 o 
   8  -5   5      332.55      359.15      7.75 o 
   9  -5   5       37.72       49.68      8.48 o 
  10  -5   5       93.36       84.21      4.93 o 
  11  -5   5       14.23       16.24      4.62 o 
  12  -5   5        2.91       -1.21      4.73 o 
  13  -5   5        4.31        0.26      3.62 o 
  14  -5   5       26.83       28.10      4.64 o 
  -8  -4   5       23.69       22.08      5.21 o 
  -7  -4   5        8.31        4.14      4.00 o 
  -6  -4   5      125.02      111.53      6.77 o 
  -5  -4   5       31.56       29.00      8.87 o 
  -4  -4   5      526.39      523.17     12.97 o 
  -3  -4   5      483.55      519.49     13.28 o 
  -2  -4   5       11.43       12.34      2.75 o 
  -1  -4   5      606.99      580.28      9.80 o 
   0  -4   5       46.92       39.38      2.19 o 
   1  -4   5       65.01       61.64      2.61 o 
   2  -4   5       29.34       19.86      1.70 o 
   3  -4   5      216.65      189.58      4.21 o 
   4  -4   5      350.88      353.34      6.37 o 
   5  -4   5       32.71       25.42      1.60 o 
   6  -4   5      459.89      519.59      8.60 o 
   7  -4   5      229.57      234.50      5.11 o 
   8  -4   5       16.36       14.71      1.61 o 
   9  -4   5      188.70      194.94     10.68 o 
  10  -4   5       24.20       18.88      3.37 o 
  11  -4   5       55.41       50.61      4.19 o 
  12  -4   5       24.36       24.26      3.91 o 
  13  -4   5        1.99        2.68      3.60 o 
  14  -4   5        9.19        6.82      4.13 o 
  -8  -3   5       30.41       19.13      4.94 o 
  -7  -3   5       11.53       12.12      4.20 o 
  -6  -3   5      207.37      230.21      8.62 o 
  -5  -3   5        3.38       -0.76      3.00 o 
  -4  -3   5        9.69        5.24      3.19 o 
  -3  -3   5      613.90      602.54     13.43 o 
  -2  -3   5      140.24      134.10      3.41 o 
  -1  -3   5     4699.89     4529.61     70.34 o 
   0  -3   5     1497.12     1519.09     26.76 o 
   1  -3   5      423.93      450.72      7.71 o 
   2  -3   5      646.55      680.93     10.76 o 
   3  -3   5        3.24        7.99      1.25 o 
   4  -3   5       56.83       61.50      2.16 o 
   5  -3   5       10.39        0.35      0.90 o 
   6  -3   5      383.01      355.78      6.13 o 
   7  -3   5      253.02      260.25      8.02 o 
   8  -3   5      260.81      245.70      6.31 o 
   9  -3   5       50.80       66.18      3.56 o 
  10  -3   5        0.57       -0.86      2.75 o 
  11  -3   5       47.78       51.91      4.21 o 
  12  -3   5       56.77       69.62      7.39 o 
  13  -3   5        1.29       -2.20      4.89 o 
  14  -3   5        5.78        3.66      3.71 o 
  -9  -2   5        0.33       -6.25      4.45 o 
  -8  -2   5      121.66      109.39      6.87 o 
  -7  -2   5        0.84        4.38      3.88 o 
  -6  -2   5      251.56      258.03     13.00 o 
  -5  -2   5      389.77      380.34     10.37 o 
  -4  -2   5       50.41       40.92      3.69 o 
  -3  -2   5      906.82      894.70     18.24 o 
  -2  -2   5       87.24       86.92      3.56 o 
  -1  -2   5      110.68      108.27      8.05 o 
   0  -2   5     1582.99     1569.38     23.11 o 
   1  -2   5     1668.55     1732.04     25.25 o 
   2  -2   5      460.52      350.04      6.02 o 
   3  -2   5      581.02      706.70     13.04 o 
   4  -2   5       14.99        4.76      0.87 o 
   5  -2   5       39.80       35.97      1.31 o 
   6  -2   5       66.15       54.89      5.37 o 
   7  -2   5     1657.38     1684.09     24.64 o 
   8  -2   5      820.01      758.63     12.02 o 
   9  -2   5       85.78       95.39      3.33 o 
  10  -2   5      105.64       90.14      3.41 o 
  11  -2   5        0.38       -3.53      2.80 o 
  12  -2   5       16.83        8.80      3.35 o 
  13  -2   5        0.61       -3.75      3.30 o 
  14  -2   5        4.47        5.95      3.60 o 
  -9  -1   5        4.91        5.33      4.52 o 
  -8  -1   5      101.76      102.44      6.44 o 
  -7  -1   5       18.75        6.92      3.59 o 
  -6  -1   5       27.27       18.61      3.60 o 
  -5  -1   5      289.51      363.16      9.67 o 
  -4  -1   5      275.02      301.53      8.27 o 
  -3  -1   5     2081.93     2079.35     43.63 o 
  -2  -1   5     1785.80     1671.08     31.50 o 
  -1  -1   5       12.45       11.65      1.22 o 
   0  -1   5     4797.82     4972.24     70.21 o 
   1  -1   5      243.54      315.02      5.51 o 
   2  -1   5      627.11      548.05      9.02 o 
   3  -1   5        4.37       18.33      1.09 o 
   4  -1   5        5.11        5.51      1.31 o 
   5  -1   5       36.77       32.38      2.55 o 
   6  -1   5      131.23       85.37      9.85 o 
   7  -1   5        2.94       10.62      1.76 o 
   8  -1   5      368.72      414.04      7.23 o 
   9  -1   5       12.29       15.59      1.71 o 
  10  -1   5      342.95      361.80      8.65 o 
  11  -1   5       35.04       37.08      2.57 o 
  12  -1   5        0.93        0.09      2.98 o 
  13  -1   5       12.99       10.34      3.59 o 
  14  -1   5        8.17        3.20      3.57 o 
  -9   0   5        2.29        1.38      4.21 o 
  -8   0   5       55.91       51.00      5.11 o 
  -7   0   5      426.83      442.81     13.85 o 
  -6   0   5        1.25        3.74      2.95 o 
  -5   0   5      135.79      133.85      5.94 o 
  -4   0   5      167.55      168.40      5.94 o 
  -3   0   5      454.34      411.44      7.14 o 
  -2   0   5      355.11      348.94      6.17 o 
  -1   0   5      193.46      222.69      4.38 o 
   0   0   5        3.65       14.24      8.35 o 
   1   0   5       12.04       13.89      1.08 o 
   2   0   5       36.99       33.42      1.51 o 
   3   0   5      381.07      319.03      5.23 o 
   4   0   5       78.47       67.59      2.67 o 
   5   0   5     6569.57     6628.90    115.55 o 
   6   0   5     1361.43     1184.04     22.14 o 
   7   0   5       35.96       34.49      2.31 o 
   8   0   5      601.01      606.84     11.92 o 
   9   0   5        8.83        7.75      1.58 o 
  10   0   5      285.97      288.87      6.11 o 
  11   0   5       15.36       17.76      2.21 o 
  12   0   5       15.06        6.05      6.59 o 
  13   0   5       63.52       59.46      4.57 o 
  14   0   5        2.79       -1.58      5.89 o 
 -10   1   5       14.62       16.43      4.84 o 
  -9   1   5        1.77       -4.73      3.79 o 
  -8   1   5        0.57        2.31      3.97 o 
  -7   1   5      160.21      198.99     17.85 o 
  -6   1   5        3.17        3.00      2.93 o 
  -5   1   5      527.87      478.03     11.17 o 
  -4   1   5     1549.98     1678.96     24.86 o 
  -3   1   5      613.80      668.39     10.72 o 
  -2   1   5      742.98      702.47     11.05 o 
  -1   1   5      603.38      611.56      9.72 o 
   0   1   5      650.52      632.88      9.87 o 
   1   1   5     2622.02     2523.58     35.98 o 
   2   1   5      242.60      281.75      5.71 o 
   3   1   5      617.22      557.71      8.20 o 
   4   1   5     1628.32     1996.69     35.71 o 
   5   1   5     2226.70     2345.97     28.69 o 
   6   1   5     1654.96     1841.59     26.66 o 
   7   1   5      490.68      431.10      7.30 o 
   8   1   5      508.99      452.27      7.84 o 
   9   1   5      135.64      130.48      3.67 o 
  10   1   5      105.27       98.02      4.83 o 
  11   1   5        4.47        2.33      1.89 o 
  12   1   5       37.83       39.35      4.71 o 
  13   1   5      111.46      130.06      6.70 o 
  14   1   5       26.29       19.30      6.22 o 
 -10   2   5       10.35       12.02      4.53 o 
  -9   2   5      104.86      107.71     19.94 o 
  -8   2   5        1.49       -2.33      3.38 o 
  -7   2   5        0.94       -1.56      3.00 o 
  -6   2   5      187.12      217.36      7.23 o 
  -5   2   5      189.68      182.31      4.43 o 
  -4   2   5      738.35      776.60     12.36 o 
  -3   2   5        1.03       -2.70      1.80 o 
  -2   2   5        6.28        7.30      3.33 o 
  -1   2   5        1.76        2.18      1.00 o 
   0   2   5      172.92      168.36      3.64 o 
   1   2   5     2667.08     2619.07     37.24 o 
   2   2   5      560.47      733.53     11.01 o 
   3   2   5     2338.47     2546.10     38.55 o 
   4   2   5    10074.38    10198.63    142.68 o 
   5   2   5      717.85      716.17     13.31 o 
   6   2   5     2768.18     3049.36     43.54 o 
   7   2   5       46.59       55.39      3.17 o 
   8   2   5      690.66      689.72     15.08 o 
   9   2   5      219.47      237.93      5.25 o 
  10   2   5       37.24       31.03      2.30 o 
  11   2   5       16.43       15.53      3.47 o 
  12   2   5       11.06        8.74      2.67 o 
  13   2   5       30.13       28.78      3.93 o 
  14   2   5        6.02       -2.12      5.92 o 
 -10   3   5        0.42        1.43      4.21 o 
  -9   3   5      132.05      148.94      7.35 o 
  -8   3   5        2.10        1.09      3.29 o 
  -7   3   5       11.88        5.69      3.17 o 
  -6   3   5      215.90      252.45      5.59 o 
  -5   3   5       22.28       27.92      2.11 o 
  -4   3   5     1195.76      967.13     14.96 o 
  -3   3   5      722.66      847.00     13.13 o 
  -2   3   5      997.04     1060.09     15.90 o 
  -1   3   5      639.68      649.99     10.09 o 
   0   3   5      365.96      261.51      5.60 o 
   1   3   5      179.99      140.86      3.88 o 
   2   3   5     3014.73     3486.30     58.24 o 
   3   3   5     3244.30     3396.45     48.06 o 
   4   3   5     7458.92     7809.71    109.48 o 
   5   3   5     1512.47     1932.44     28.05 o 
   6   3   5      910.02      927.54     14.17 o 
   7   3   5        3.93        1.59      1.23 o 
   8   3   5      425.71      475.45      9.51 o 
   9   3   5      173.12      161.90      4.34 o 
  10   3   5      126.93      118.75      4.01 o 
  11   3   5      138.18      133.20      4.52 o 
  12   3   5      106.13       93.57      4.11 o 
  13   3   5        0.80       -1.78      4.69 o 
  14   3   5        5.77       -3.68      6.06 o 
 -10   4   5       11.02       12.06      4.41 o 
  -9   4   5       15.32       17.41      4.81 o 
  -8   4   5      133.64      139.68      6.67 o 
  -7   4   5       68.08       70.86      3.38 o 
  -6   4   5      280.66      279.22      6.02 o 
  -5   4   5       64.71       60.72      2.85 o 
  -4   4   5      125.69      122.65      3.70 o 
  -3   4   5       82.20       65.86      3.18 o 
  -2   4   5        2.60       -1.52      1.01 o 
  -1   4   5     2898.07     2785.90     39.69 o 
   0   4   5      797.10      733.24     11.07 o 
   1   4   5      614.29      615.33      9.39 o 
   2   4   5     8917.35     9824.29    137.24 o 
   3   4   5      920.02      908.43     13.61 o 
   4   4   5    14342.78    16406.34    230.15 o 
   5   4   5      541.42      597.91      9.65 o 
   6   4   5     1044.89     1103.25     16.82 o 
   7   4   5      290.23      261.42      8.75 o 
   8   4   5      111.31      103.14      3.38 o 
   9   4   5        3.05        1.61      1.86 o 
  10   4   5       50.50       39.25      2.62 o 
  11   4   5        8.17        9.87      2.21 o 
  12   4   5      102.52      113.79      9.76 o 
  13   4   5        0.41       -0.38      3.40 o 
 -10   5   5       39.68       43.33      5.39 o 
  -9   5   5        0.30        5.43      3.56 o 
  -8   5   5       78.18       87.70      5.13 o 
  -7   5   5       47.19       50.90      3.10 o 
  -6   5   5      558.13      543.29      9.65 o 
  -5   5   5      459.09      540.03      9.31 o 
  -4   5   5      176.92      220.77      7.68 o 
  -3   5   5      156.45      109.63      3.06 o 
  -2   5   5      639.03      734.96     11.39 o 
  -1   5   5      869.60      902.85     31.88 o 
   0   5   5      202.24      202.86      3.75 o 
   1   5   5      184.19      196.58      3.68 o 
   2   5   5      816.90      780.43     11.83 o 
   3   5   5     6479.40     7267.47    102.01 o 
   4   5   5     2516.16     2559.75     36.79 o 
   5   5   5       33.31       33.69      1.85 o 
   6   5   5      414.37      295.64      5.85 o 
   7   5   5     1368.74     1368.05     20.72 o 
   8   5   5      264.90      239.20      7.39 o 
   9   5   5       15.21       14.77      2.20 o 
  10   5   5      100.89       87.94      3.72 o 
  11   5   5        4.21        2.28      2.92 o 
  12   5   5       26.83       28.31      4.44 o 
  13   5   5        0.98        2.72      4.78 o 
 -10   6   5       61.07       58.96      5.16 o 
  -9   6   5        1.13        0.45      3.51 o 
  -8   6   5       67.10       71.75      5.45 o 
  -7   6   5       10.74        9.09      2.34 o 
  -6   6   5       54.97       50.81      2.78 o 
  -5   6   5      167.89      162.36      4.14 o 
  -4   6   5       32.25       26.25      1.93 o 
  -3   6   5      353.34      341.83      6.06 o 
  -2   6   5      384.11      408.33      6.98 o 
  -1   6   5       68.28       75.34      3.81 o 
   0   6   5     2034.57     2124.05     26.37 o 
   1   6   5     1949.76     2056.54     29.54 o 
   2   6   5     3910.16     4302.56     60.79 o 
   3   6   5      794.21      636.34     10.83 o 
   4   6   5      447.55      382.53      6.77 o 
   5   6   5     1047.55     1114.41     17.03 o 
   6   6   5      821.92      753.74     15.09 o 
   7   6   5      610.39      660.54     11.22 o 
   8   6   5        1.45        1.90      3.01 o 
   9   6   5       52.22       52.54      2.99 o 
  10   6   5       64.91       67.34      3.28 o 
  11   6   5       38.18       33.31      4.06 o 
  12   6   5        0.35        2.63      5.79 o 
  13   6   5        8.73        7.75      4.06 o 
 -10   7   5        8.28       11.70      6.86 o 
  -9   7   5        1.08       -0.03      2.70 o 
  -8   7   5      112.65      120.40      4.83 o 
  -7   7   5      140.47      182.97      7.06 o 
  -6   7   5        2.19       -0.16      1.84 o 
  -5   7   5      228.77      195.82      4.71 o 
  -4   7   5       79.97       98.73      3.10 o 
  -3   7   5      131.81      144.01      3.52 o 
  -2   7   5      532.46      432.51     15.67 o 
  -1   7   5        8.07        4.66      1.56 o 
   0   7   5      477.83      450.17      9.32 o 
   1   7   5      213.27      219.98      6.08 o 
   2   7   5       55.87       68.55      6.06 o 
   3   7   5      211.79      244.80      5.80 o 
   4   7   5       40.54       30.90      1.91 o 
   5   7   5     2121.79     2058.19     30.28 o 
   6   7   5      594.52      567.32      9.89 o 
   7   7   5        4.84        2.96      3.73 o 
   8   7   5      734.59      778.25     14.16 o 
   9   7   5      272.70      272.80      6.36 o 
  10   7   5       27.50       29.02      3.78 o 
  11   7   5        3.57        2.85      3.41 o 
  12   7   5       33.68       36.36      4.55 o 
 -10   8   5       12.97        5.32      6.20 o 
  -9   8   5        0.74        4.43      3.31 o 
  -8   8   5        7.74        9.11      2.58 o 
  -7   8   5       81.99       87.53      3.83 o 
  -6   8   5        9.65        9.23      2.08 o 
  -5   8   5       71.70       83.76      3.20 o 
  -4   8   5      483.99      484.07      8.34 o 
  -3   8   5       34.45       35.93      1.95 o 
  -2   8   5      597.68      583.15     11.85 o 
  -1   8   5      260.94      256.20      6.54 o 
   0   8   5      215.28      227.02      5.85 o 
   1   8   5      123.62      102.02      6.39 o 
   2   8   5        0.53       -0.32      1.00 o 
   3   8   5     1207.45     1301.85     19.57 o 
   4   8   5      114.47      116.68      3.52 o 
   5   8   5      967.36      886.21     17.84 o 
   6   8   5     1221.35     1214.02     18.92 o 
   7   8   5       24.35       25.03      2.51 o 
   8   8   5      275.45      262.46      8.74 o 
   9   8   5       16.87       17.51      3.74 o 
  10   8   5        1.55       -0.40      3.14 o 
  11   8   5        3.52        2.40      3.52 o 
  12   8   5       41.48       45.22      5.01 o 
 -10   9   5       27.73       35.18      4.80 o 
  -9   9   5       21.42       31.45      4.21 o 
  -8   9   5       15.18        8.96      8.33 o 
  -7   9   5       58.32       45.11      4.03 o 
  -6   9   5       78.89       85.49      4.66 o 
  -5   9   5      175.00      193.29      6.41 o 
  -4   9   5      132.55      117.28      5.54 o 
  -3   9   5        0.51       -2.79      2.90 o 
  -2   9   5        1.75        0.96      1.86 o 
  -1   9   5      274.05      242.60      6.50 o 
   0   9   5       44.61       56.14      4.19 o 
   1   9   5      324.85      341.55      8.15 o 
   2   9   5      171.00      148.89      3.64 o 
   3   9   5     1757.30     1804.04     26.71 o 
   4   9   5      866.60      858.18     13.80 o 
   5   9   5       63.46       80.10      4.02 o 
   6   9   5     1144.46     1160.25     18.32 o 
   7   9   5      148.75      162.96      6.07 o 
   8   9   5       78.78       71.41      3.56 o 
   9   9   5      109.71      115.63      5.87 o 
  10   9   5       17.00        7.57      3.57 o 
  11   9   5       21.27       16.01      4.26 o 
 -10  10   5        4.38        7.67      4.03 o 
  -9  10   5       28.57       40.88      4.67 o 
  -8  10   5       21.36       22.96      3.76 o 
  -7  10   5        9.95       14.08      3.38 o 
  -6  10   5      177.49      145.64      5.86 o 
  -5  10   5       78.37       75.08      6.00 o 
  -4  10   5      112.03      105.22      4.79 o 
  -3  10   5        9.25       11.74      2.43 o 
  -2  10   5      106.03      102.13      6.80 o 
  -1  10   5       16.98       15.39      2.35 o 
   0  10   5      246.37      237.73      6.73 o 
   1  10   5      170.28      171.92      8.51 o 
   2  10   5      161.39      146.16      4.00 o 
   3  10   5     2164.83     2180.49     32.17 o 
   4  10   5     2061.30     2019.85     30.07 o 
   5  10   5       13.49       15.45      2.19 o 
   6  10   5       40.12       44.61      3.52 o 
   7  10   5       13.23       16.61      2.41 o 
   8  10   5        6.22       -1.54      2.84 o 
   9  10   5       18.45       17.50      3.64 o 
  10  10   5       12.28        5.38      3.73 o 
  -9  11   5       18.16       20.16      4.19 o 
  -8  11   5        8.66        9.06      3.47 o 
  -7  11   5       20.71       29.41      3.86 o 
  -6  11   5       41.13       43.56      4.03 o 
  -5  11   5       22.62       22.34      5.69 o 
  -4  11   5       57.23       57.83      4.30 o 
  -3  11   5      134.99      111.60      4.76 o 
  -2  11   5       38.31       38.56      4.48 o 
  -1  11   5        1.52        0.09      2.22 o 
   0  11   5       11.48       10.42      2.53 o 
   1  11   5       34.54       41.01      3.52 o 
   2  11   5      561.69      591.37     13.19 o 
   3  11   5      465.43      434.80      8.29 o 
   4  11   5      874.41      841.17     13.94 o 
   5  11   5        0.42       -3.05      2.76 o 
   6  11   5      170.77      190.82      5.32 o 
   7  11   5       93.95       87.62      4.05 o 
   8  11   5        0.63       -2.53      2.94 o 
   9  11   5        2.45        3.06      3.53 o 
  -9  12   5        7.66       12.13      4.00 o 
  -8  12   5        8.00        5.51      3.63 o 
  -7  12   5       19.81       16.97      3.60 o 
  -6  12   5       21.34       17.62      4.79 o 
  -5  12   5       15.56       14.36      3.09 o 
  -4  12   5        1.28       -1.05      2.64 o 
  -3  12   5       86.79       95.53      4.95 o 
  -2  12   5      168.92      146.39      8.27 o 
  -1  12   5      341.15      324.18      8.66 o 
   0  12   5       13.29        5.48      2.66 o 
   1  12   5      689.80      688.72     14.96 o 
   2  12   5      295.10      304.49      8.89 o 
   3  12   5       38.20       40.69      4.05 o 
   4  12   5        1.99        2.17      2.80 o 
   5  12   5      156.22      146.30      9.02 o 
   6  12   5       37.75       46.16      4.49 o 
   7  12   5       86.60       86.46      5.19 o 
   8  12   5        7.80        6.37      3.80 o 
   9  12   5       17.73       26.86      4.53 o 
  -8  13   5        3.34        2.00      3.83 o 
  -7  13   5        1.22        2.20      3.40 o 
  -6  13   5       11.46       13.59      3.66 o 
  -5  13   5       12.69        6.56      3.23 o 
  -4  13   5        3.26        0.72      2.97 o 
  -3  13   5       73.78       80.69      5.44 o 
  -2  13   5       99.92       90.08     10.59 o 
  -1  13   5       17.31       17.63      3.33 o 
   0  13   5       22.39       26.10      3.49 o 
   1  13   5      103.13      110.02      9.55 o 
   2  13   5      210.93      220.18     12.64 o 
   3  13   5       39.34       32.05      3.81 o 
   4  13   5       52.84       54.04      4.67 o 
   5  13   5       71.72       74.70      5.10 o 
   6  13   5        2.85       -1.95      5.22 o 
   7  13   5       23.57       23.01      6.33 o 
  -7  14   5        2.25        4.16      3.57 o 
  -6  14   5        0.57        1.74      3.54 o 
  -5  14   5       18.48       14.65      3.68 o 
  -4  14   5       12.48       16.89      3.66 o 
  -3  14   5       67.43       65.85      6.53 o 
  -2  14   5        9.88       10.01      3.29 o 
  -1  14   5        5.93        8.67      3.20 o 
   0  14   5       70.21       76.06      5.42 o 
   1  14   5        4.79       11.18      3.47 o 
   2  14   5       15.07       20.18      4.93 o 
   3  14   5       11.72        6.65      3.54 o 
   4  14   5       16.97       24.22      3.95 o 
   5  14   5      115.49      128.15      6.89 o 
   6  14   5       79.21       79.35      8.44 o 
  -6  15   5        0.65        2.06      3.69 o 
  -5  15   5       16.59       19.29      4.07 o 
  -4  15   5        3.32        2.80      3.34 o 
  -3  15   5        0.37        2.45      3.39 o 
  -2  15   5       30.03       28.67      4.10 o 
  -1  15   5        2.43        1.94      3.54 o 
   0  15   5       44.56       47.58      4.81 o 
   1  15   5       22.45       28.65      4.17 o 
   2  15   5        8.04        6.00      6.28 o 
   3  15   5       41.40       36.93      6.62 o 
   4  15   5        2.55        5.06      3.82 o 
  -3  16   5        3.18        2.29      3.70 o 
  -2  16   5        2.22        3.48      5.27 o 
  -1  16   5       17.32       17.92      6.62 o 
   0  16   5        1.58       -0.33      3.61 o 
   1  16   5       21.88       16.52      4.11 o 
   2  16   5        3.89        2.32      3.81 o 
   4 -11   6       48.95       54.95      4.93 o 
   5 -11   6        9.34       11.36      3.93 o 
   6 -11   6       10.24       11.48      4.08 o 
   7 -11   6       14.28       18.10      4.18 o 
   0 -10   6        7.60        6.28      5.16 o 
   1 -10   6       17.18       11.01      4.09 o 
   2 -10   6       33.63       37.34      5.78 o 
   3 -10   6        0.14       -2.70      2.62 o 
   4 -10   6       50.76       58.98      3.76 o 
   5 -10   6       36.14       33.75      4.27 o 
   6 -10   6       16.45       10.57      3.82 o 
   7 -10   6       37.18       48.07      4.77 o 
   8 -10   6        0.48        3.02      3.78 o 
   9 -10   6        1.76        1.91      4.41 o 
  -1  -9   6        1.78        0.61      3.84 o 
   0  -9   6       30.72       32.35      6.09 o 
   1  -9   6        5.51        1.84      3.83 o 
   2  -9   6       67.37       81.74      4.17 o 
   3  -9   6        2.95        1.99      2.47 o 
   4  -9   6        4.93        7.46      2.60 o 
   5  -9   6       11.39       12.26      2.61 o 
   6  -9   6       48.76       45.69      4.34 o 
   7  -9   6       77.60       86.23      5.38 o 
   8  -9   6       33.30       40.21      7.39 o 
   9  -9   6       26.32       22.64      4.19 o 
  10  -9   6        5.83       10.60      4.00 o 
  11  -9   6        0.80       -1.97      3.76 o 
  -3  -8   6       46.27       39.23      5.21 o 
  -2  -8   6       54.28       54.64      5.33 o 
  -1  -8   6       39.66       42.16      7.56 o 
   0  -8   6      100.54      108.93      6.13 o 
   1  -8   6        0.80       -2.91      2.20 o 
   2  -8   6      172.60      163.29      5.35 o 
   3  -8   6       17.67       22.93      2.77 o 
   4  -8   6       61.50       50.85      3.19 o 
   5  -8   6        7.47       14.84      2.46 o 
   6  -8   6        0.96       -3.86      3.84 o 
   7  -8   6        0.64       -0.47      3.04 o 
   8  -8   6      115.00      121.03     10.02 o 
   9  -8   6        4.40        6.67      3.58 o 
  10  -8   6       78.43       87.96     18.56 o 
  11  -8   6        0.03        5.37      3.86 o 
  12  -8   6        8.89        9.35      4.06 o 
  -4  -7   6        5.20        9.36      4.53 o 
  -3  -7   6       65.97       72.13      5.80 o 
  -2  -7   6      142.33      151.11     14.81 o 
  -1  -7   6        0.71        1.60      3.36 o 
   0  -7   6        4.56        1.99      6.66 o 
   1  -7   6       32.20       34.59      4.01 o 
   2  -7   6        5.20        7.02      2.18 o 
   3  -7   6       26.09       21.13      2.48 o 
   4  -7   6      250.43      258.48     10.26 o 
   5  -7   6      321.13      324.34      6.82 o 
   6  -7   6       93.37      106.16      4.93 o 
   7  -7   6       25.89       27.70      4.86 o 
   8  -7   6       12.58        9.86      3.30 o 
   9  -7   6       49.30       43.94      4.85 o 
  10  -7   6       91.69       77.49      5.16 o 
  11  -7   6        7.46        7.25      3.83 o 
  12  -7   6        8.97        1.79      3.78 o 
  -5  -6   6      102.00       93.13      6.77 o 
  -4  -6   6       47.58       59.74      5.64 o 
  -3  -6   6      171.19      187.95      8.10 o 
  -2  -6   6      239.30      242.73     21.46 o 
  -1  -6   6        0.12       -4.36      2.90 o 
   0  -6   6      107.83      115.36      4.18 o 
   1  -6   6       61.46       72.75      3.35 o 
   2  -6   6        1.45       -0.46      1.83 o 
   3  -6   6       33.21       42.89      2.68 o 
   4  -6   6       26.49       29.78      2.36 o 
   5  -6   6      211.63      231.65      5.44 o 
   6  -6   6      469.20      486.18     12.28 o 
   7  -6   6       17.43       27.53      3.41 o 
   8  -6   6       49.24       59.77      4.38 o 
   9  -6   6       11.78        8.01      3.12 o 
  10  -6   6       11.96       13.51      3.47 o 
  11  -6   6       30.17       26.33      4.04 o 
  12  -6   6        1.06        2.41      3.68 o 
  13  -6   6       23.35       21.82      4.34 o 
  -6  -5   6        5.83        8.93      4.87 o 
  -5  -5   6      109.94      121.70     15.10 o 
  -4  -5   6      263.43      263.91     20.10 o 
  -3  -5   6        2.79        6.96      3.75 o 
  -2  -5   6       46.25       47.51      5.91 o 
  -1  -5   6        0.35       -0.94      2.69 o 
   0  -5   6        4.17        0.37      1.76 o 
   1  -5   6      339.27      295.80     10.51 o 
   2  -5   6       19.69       20.95      2.23 o 
   3  -5   6      450.06      456.94      8.28 o 
   4  -5   6      260.33      309.33      6.30 o 
   5  -5   6      198.22      221.35      5.03 o 
   6  -5   6      571.02      528.53      9.09 o 
   7  -5   6       29.39       31.89      3.31 o 
   8  -5   6      217.95      206.53      6.89 o 
   9  -5   6       21.32       15.20      3.19 o 
  10  -5   6        1.36        2.63      3.09 o 
  11  -5   6       30.15       35.76      4.27 o 
  12  -5   6       23.69       20.92      5.76 o 
  13  -5   6        2.16        2.24      3.81 o 
  -7  -4   6       39.92       46.00     10.10 o 
  -6  -4   6        0.63       -2.90      5.15 o 
  -5  -4   6       74.52       80.82      5.93 o 
  -4  -4   6      690.51      631.27     15.22 o 
  -3  -4   6       14.40       10.32      3.93 o 
  -2  -4   6      537.04      549.25     21.05 o 
  -1  -4   6       88.35       74.25      4.55 o 
   0  -4   6        2.42        4.45      2.12 o 
   1  -4   6      208.72      179.10      4.70 o 
   2  -4   6      162.16      147.43      8.17 o 
   3  -4   6       86.02      102.66      3.43 o 
   4  -4   6     1132.45     1105.15     16.91 o 
   5  -4   6       67.76       77.08      2.78 o 
   6  -4   6      428.59      459.97     10.87 o 
   7  -4   6       16.11       13.79      1.84 o 
   8  -4   6      122.23      129.36      5.42 o 
   9  -4   6       60.36       53.45      3.98 o 
  10  -4   6        0.04       -1.51      2.91 o 
  11  -4   6       63.73       61.06      4.53 o 
  12  -4   6       57.32       59.14      4.88 o 
  13  -4   6        0.31        0.78      3.68 o 
  14  -4   6       18.30       17.69      4.23 o 
  -7  -3   6       41.09       36.68      6.57 o 
  -6  -3   6      169.59      163.35      8.11 o 
  -5  -3   6        5.96       11.36      3.95 o 
  -4  -3   6      155.20      139.33      6.60 o 
  -3  -3   6        9.93        5.39      3.09 o 
  -2  -3   6        2.88       -2.83      2.68 o 
  -1  -3   6       18.47       24.62      2.81 o 
   0  -3   6        2.02       -2.35      1.99 o 
   1  -3   6      850.41      818.31     21.82 o 
   2  -3   6      341.26      309.62      8.80 o 
   3  -3   6       16.81       11.70      1.56 o 
   4  -3   6     1950.78     2111.72     30.70 o 
   5  -3   6      225.87      263.06      5.02 o 
   6  -3   6      712.04      805.98     14.56 o 
   7  -3   6      622.71      566.90     12.30 o 
   8  -3   6       13.76       15.97      2.72 o 
   9  -3   6       80.31       66.45      4.15 o 
  10  -3   6        2.61        3.74      2.69 o 
  11  -3   6       50.38       43.15      4.10 o 
  12  -3   6       73.91       71.32      5.06 o 
  13  -3   6        2.99        5.37      3.49 o 
  14  -3   6       19.02       20.86      4.25 o 
  -8  -2   6       12.10        2.28      4.47 o 
  -7  -2   6       70.69       72.01      6.06 o 
  -6  -2   6      444.69      456.72     13.34 o 
  -5  -2   6       11.07        7.99      3.58 o 
  -4  -2   6      396.70      428.89     11.09 o 
  -3  -2   6      319.89      280.85     10.37 o 
  -2  -2   6        0.88       -0.98      1.23 o 
  -1  -2   6      421.23      397.04      7.18 o 
   0  -2   6      939.59      916.58     14.31 o 
   1  -2   6      331.98      300.43      5.70 o 
   2  -2   6      106.38      101.54      3.06 o 
   3  -2   6      427.95      342.08     13.10 o 
   4  -2   6      145.41      135.83      6.43 o 
   5  -2   6        5.00       12.69      1.69 o 
   6  -2   6       77.52       51.54      4.50 o 
   7  -2   6      986.06     1024.87     23.32 o 
   8  -2   6      139.91      163.90     10.47 o 
   9  -2   6      422.17      386.10      9.48 o 
  10  -2   6       15.35       14.87      3.13 o 
  11  -2   6        9.25        7.07      3.00 o 
  12  -2   6       45.00       46.57      5.73 o 
  13  -2   6       15.19       10.90      3.70 o 
  14  -2   6       23.43       27.15      4.42 o 
  -8  -1   6      106.45      110.14      7.06 o 
  -7  -1   6        0.24        2.51      4.00 o 
  -6  -1   6       89.53       77.13      5.32 o 
  -5  -1   6      193.52      187.34      7.48 o 
  -4  -1   6      115.76       87.90      5.51 o 
  -3  -1   6      494.89      543.02     12.50 o 
  -2  -1   6       45.57       43.81      3.84 o 
  -1  -1   6      152.01      154.49      5.01 o 
   0  -1   6        1.92        0.39      1.14 o 
   1  -1   6       51.68       56.08      3.21 o 
   2  -1   6     2258.37     2073.75     30.02 o 
   3  -1   6       32.38       17.66      1.28 o 
   4  -1   6      465.30      522.52      9.14 o 
   5  -1   6     1292.39     1286.90     28.92 o 
   6  -1   6       35.02       35.38      2.56 o 
   7  -1   6      138.55      166.16      5.17 o 
   8  -1   6      217.40      190.40      9.96 o 
   9  -1   6      543.55      549.54     12.33 o 
  10  -1   6      102.38      105.70      5.17 o 
  11  -1   6        9.48        5.66      2.87 o 
  12  -1   6       31.32       36.25      3.91 o 
  13  -1   6        4.46        1.76      3.41 o 
  14  -1   6        7.39        4.70      3.69 o 
  -9   0   6       10.27       11.10      4.77 o 
  -8   0   6       98.47      107.66      6.72 o 
  -7   0   6       63.40       62.22      5.31 o 
  -6   0   6      151.63      141.65      6.96 o 
  -5   0   6      482.45      499.34     12.19 o 
  -4   0   6      203.79      223.48      7.21 o 
  -3   0   6     1657.26     1652.01     24.57 o 
  -2   0   6      750.17      760.30     16.06 o 
  -1   0   6        3.16        2.76      1.16 o 
   0   0   6      456.03      459.51      7.75 o 
   1   0   6       47.38       43.53      1.97 o 
   2   0   6     1003.73     1387.60     20.40 o 
   3   0   6       58.32       57.90      2.21 o 
   4   0   6      199.32      219.78      4.31 o 
   5   0   6     4266.83     4286.94     75.42 o 
   6   0   6      333.87      329.40     13.88 o 
   7   0   6      235.97      208.99      7.28 o 
   8   0   6      160.74      150.63      3.63 o 
   9   0   6      265.61      252.26      5.28 o 
  10   0   6      103.90      104.52      5.81 o 
  11   0   6       30.45       20.54      3.29 o 
  12   0   6       19.38       23.89      3.53 o 
  13   0   6      104.41       94.79      5.73 o 
  14   0   6       12.93       11.33      3.75 o 
  -9   1   6        3.35        5.92      4.61 o 
  -8   1   6       16.59       17.68      4.46 o 
  -7   1   6      127.92      126.91      6.65 o 
  -6   1   6       14.78        7.47      3.45 o 
  -5   1   6      444.59      503.35     12.07 o 
  -4   1   6       17.83       13.02      1.47 o 
  -3   1   6      705.14      707.68     13.07 o 
  -2   1   6      189.09      216.80      4.71 o 
  -1   1   6      270.46      272.80      5.32 o 
   0   1   6     1429.76     1203.50     18.04 o 
   1   1   6       34.26       21.71      1.82 o 
   2   1   6      272.71      248.85      4.56 o 
   3   1   6     1496.76     1307.12     19.12 o 
   4   1   6      213.84      269.71      4.29 o 
   5   1   6     1203.01     1220.12     22.77 o 
   6   1   6      950.05     1003.64     19.17 o 
   7   1   6      244.91      236.55      4.48 o 
   8   1   6      657.68      691.92     11.13 o 
   9   1   6       83.45       61.91      3.28 o 
  10   1   6        9.09        6.24      1.78 o 
  11   1   6       10.11       10.41      2.06 o 
  12   1   6       67.07       65.43      4.50 o 
  13   1   6       94.24       93.05      8.60 o 
  14   1   6       19.86       17.34      3.92 o 
  -9   2   6       26.63       20.85      4.66 o 
  -8   2   6       50.75       49.73      5.09 o 
  -7   2   6       20.86       22.70      3.87 o 
  -6   2   6        4.74        9.84      3.33 o 
  -5   2   6     1057.98      994.09     20.07 o 
  -4   2   6      958.35      959.07     15.11 o 
  -3   2   6       34.80       40.20      2.19 o 
  -2   2   6      648.61      689.77     11.11 o 
  -1   2   6      143.14      157.64      3.71 o 
   0   2   6      518.34      785.66     12.16 o 
   1   2   6        3.16        6.39      1.05 o 
   2   2   6       19.99       19.04      1.22 o 
   3   2   6     2975.29     2739.36     39.04 o 
   4   2   6      129.29      138.32      2.93 o 
   5   2   6      409.92      494.86     12.72 o 
   6   2   6      189.01      169.95      3.48 o 
   7   2   6      456.04      490.68      8.18 o 
   8   2   6     1123.12     1095.04     16.75 o 
   9   2   6       21.92       27.05      2.07 o 
  10   2   6       19.62       13.48      1.92 o 
  11   2   6      152.81      143.47      4.55 o 
  12   2   6        5.47        1.43      2.89 o 
  13   2   6       43.82       37.58      4.44 o 
  14   2   6       14.98       13.21      6.45 o 
  -9   3   6       92.76       87.57      6.20 o 
  -8   3   6       14.09        8.53      4.49 o 
  -7   3   6       41.08       45.30      4.42 o 
  -6   3   6       13.73        4.56      2.95 o 
  -5   3   6      225.42      221.42      5.18 o 
  -4   3   6       97.42      108.16      3.48 o 
  -3   3   6       71.29       47.51      2.35 o 
  -2   3   6     1963.16     1843.71     27.03 o 
  -1   3   6     1369.68     1415.46     20.96 o 
   0   3   6      396.09      423.59      7.07 o 
   1   3   6      104.30       73.05      2.17 o 
   2   3   6      133.28       93.61      4.33 o 
   3   3   6     6992.49     7783.03    109.06 o 
   4   3   6     2564.37     2539.22     36.36 o 
   5   3   6      171.84      226.13      4.30 o 
   6   3   6      245.96      220.74      4.39 o 
   7   3   6      373.91      397.41      7.03 o 
   8   3   6       87.92      102.14      5.34 o 
   9   3   6       24.70       33.07      2.18 o 
  10   3   6        6.74        6.33      1.80 o 
  11   3   6      338.69      318.39      6.95 o 
  12   3   6       26.10       29.60      2.73 o 
  13   3   6       20.07       17.21      6.28 o 
  14   3   6       13.81       14.93      6.86 o 
 -10   4   6        0.30       -2.09      4.43 o 
  -9   4   6       22.02       31.63      4.89 o 
  -8   4   6        0.05       -5.25      3.50 o 
  -7   4   6      241.58      222.19      7.83 o 
  -6   4   6      350.80      392.22      7.76 o 
  -5   4   6        5.03        8.88      1.95 o 
  -4   4   6      211.40      177.03      4.35 o 
  -3   4   6      184.31      207.71      4.63 o 
  -2   4   6        7.46        7.53      1.80 o 
  -1   4   6     1632.65     1605.39     23.54 o 
   0   4   6       56.85       43.69      1.94 o 
   1   4   6      183.25      183.74      4.61 o 
   2   4   6      875.47      968.10     14.48 o 
   3   4   6     2553.58     2716.89     38.80 o 
   4   4   6     1893.49     1941.00     28.13 o 
   5   4   6      625.40      564.36      9.15 o 
   6   4   6     1295.84     1376.40     20.60 o 
   7   4   6      100.92       84.34      4.16 o 
   8   4   6       85.20       71.32      3.05 o 
   9   4   6        2.26        3.11      1.62 o 
  10   4   6        0.10       -1.92      1.77 o 
  11   4   6      213.11      212.33      5.59 o 
  12   4   6      111.87      115.22      4.66 o 
  13   4   6       22.75       25.50      4.12 o 
  14   4   6       25.73       23.85      7.11 o 
 -10   5   6        9.04       14.75      4.81 o 
  -9   5   6        7.17       10.73      4.07 o 
  -8   5   6       19.19       11.14      5.06 o 
  -7   5   6       39.15       37.50      4.03 o 
  -6   5   6      270.88      305.99      6.70 o 
  -5   5   6        1.10       -0.07      1.79 o 
  -4   5   6      488.36      466.45      8.34 o 
  -3   5   6      102.76      127.97      3.58 o 
  -2   5   6        0.75        5.59      1.31 o 
  -1   5   6     1877.61     1699.01     32.49 o 
   0   5   6       50.81       24.61      1.59 o 
   1   5   6     5379.22     5613.52     78.94 o 
   2   5   6     1564.32     1560.25     23.36 o 
   3   5   6       22.22        9.51      2.00 o 
   4   5   6      482.04      595.17      9.56 o 
   5   5   6      133.72      127.65      3.31 o 
   6   5   6      503.53      533.43      9.11 o 
   7   5   6      752.27      725.51     11.83 o 
   8   5   6       48.66       36.73      2.35 o 
   9   5   6        3.35        3.97      1.84 o 
  10   5   6       54.36       58.02      3.10 o 
  11   5   6       12.14       18.93      2.42 o 
  12   5   6       27.10       30.17      4.07 o 
  13   5   6       14.10       13.18      3.93 o 
 -10   6   6       12.85       16.77      4.68 o 
  -9   6   6       15.77       18.39      3.99 o 
  -8   6   6      115.51      131.96     20.37 o 
  -7   6   6        0.94       -1.67      2.29 o 
  -6   6   6      170.74      154.18      4.66 o 
  -5   6   6       22.86       25.16      2.25 o 
  -4   6   6      135.79      173.30      4.40 o 
  -3   6   6      622.53      551.02      9.44 o 
  -2   6   6      193.80      177.48      5.46 o 
  -1   6   6      365.85      428.12      7.15 o 
   0   6   6       53.30       52.20      2.93 o 
   1   6   6     1664.29     1668.72     24.27 o 
   2   6   6     7500.49     7743.96    108.67 o 
   3   6   6       36.94       44.53      2.13 o 
   4   6   6      767.66      789.78     12.37 o 
   5   6   6        8.40        1.33      1.33 o 
   6   6   6      163.44      152.51      4.06 o 
   7   6   6      208.74      245.76      5.44 o 
   8   6   6      149.30      141.48      4.32 o 
   9   6   6      186.37      179.86      5.48 o 
  10   6   6      216.99      210.29      5.41 o 
  11   6   6        2.29       -0.99      2.66 o 
  12   6   6        7.83        5.70      3.39 o 
  13   6   6        0.66        1.50      3.79 o 
 -10   7   6        6.05        3.19      4.23 o 
  -9   7   6        1.75        4.44      3.76 o 
  -8   7   6       97.04      123.06      5.70 o 
  -7   7   6       15.68       17.47      2.65 o 
  -6   7   6      114.49      106.97      3.96 o 
  -5   7   6       45.15       56.20      2.79 o 
  -4   7   6      110.77      133.19      3.84 o 
  -3   7   6      703.23      664.90     10.83 o 
  -2   7   6       25.82       30.06      2.17 o 
  -1   7   6      446.89      496.64      8.09 o 
   0   7   6      718.97      652.16     10.17 o 
   1   7   6        4.43        5.69      1.01 o 
   2   7   6     2507.34     2691.08     38.61 o 
   3   7   6       62.34       73.15      2.62 o 
   4   7   6      168.48      116.54      3.32 o 
   5   7   6      736.96      784.31     12.62 o 
   6   7   6      187.48      158.40      8.28 o 
   7   7   6        8.23        4.79      1.84 o 
   8   7   6       15.27       13.76      2.22 o 
   9   7   6       89.23       96.20      3.95 o 
  10   7   6       64.21       73.61      4.22 o 
  11   7   6       16.18        7.11      3.35 o 
  12   7   6       46.25       55.06      4.94 o 
  13   7   6       18.79       22.80      5.36 o 
 -10   8   6       16.12       17.58      6.86 o 
  -9   8   6        1.17        5.30      5.68 o 
  -8   8   6       39.69       37.38      4.34 o 
  -7   8   6       58.79       63.24      3.42 o 
  -6   8   6      104.59      110.35      4.09 o 
  -5   8   6       40.63       32.15      2.39 o 
  -4   8   6       33.55       41.96      3.84 o 
  -3   8   6        6.81       20.07      1.69 o 
  -2   8   6      139.31      119.16      3.61 o 
  -1   8   6      297.95      252.40     11.36 o 
   0   8   6     3276.97     3415.41     59.44 o 
   1   8   6       50.69       42.37      2.75 o 
   2   8   6      484.52      470.15      7.88 o 
   3   8   6      215.36      175.82      4.00 o 
   4   8   6      101.47       83.70      3.75 o 
   5   8   6      385.86      373.22      7.10 o 
   6   8   6        9.63        7.55      1.90 o 
   7   8   6      122.79       91.92      3.99 o 
   8   8   6      457.47      434.78      8.54 o 
   9   8   6       46.27       38.13      2.89 o 
  10   8   6       13.59        7.52      3.26 o 
  11   8   6        4.91        6.08      3.53 o 
  12   8   6       74.60       88.86     10.94 o 
  -9   9   6        1.11        4.79      3.72 o 
  -8   9   6        7.30       11.05      3.84 o 
  -7   9   6       40.98       45.11      4.23 o 
  -6   9   6        9.91       14.25      3.19 o 
  -5   9   6      188.17      170.86      9.05 o 
  -4   9   6       66.73       68.75      4.02 o 
  -3   9   6       52.79       47.60      3.29 o 
  -2   9   6       11.63        6.71      2.19 o 
  -1   9   6       12.75        8.52      2.06 o 
   0   9   6      162.18      182.49      7.20 o 
   1   9   6     1931.37     1870.27     58.66 o 
   2   9   6      155.41      158.86      3.78 o 
   3   9   6     2435.30     2365.28     34.46 o 
   4   9   6       77.12       66.47      3.36 o 
   5   9   6       71.68       73.92      3.19 o 
   6   9   6       14.96       22.61      4.22 o 
   7   9   6      182.80      200.97      5.39 o 
   8   9   6      112.35      120.68      4.45 o 
   9   9   6       40.14       44.68      3.09 o 
  10   9   6       16.90       11.11      3.50 o 
  11   9   6       33.56       32.75      4.43 o 
  -9  10   6        7.45        3.58      3.88 o 
  -8  10   6        0.73        0.85      3.52 o 
  -7  10   6       11.39       11.61      4.63 o 
  -6  10   6       82.56       71.05      4.61 o 
  -5  10   6       50.08       63.91      5.15 o 
  -4  10   6       81.78       72.93      6.03 o 
  -3  10   6       29.12       18.85      2.96 o 
  -2  10   6      252.67      268.44      7.15 o 
  -1  10   6        5.23       -1.25      2.22 o 
   0  10   6       44.98       54.99      8.05 o 
   1  10   6      676.90      741.97     15.08 o 
   2  10   6      108.75       95.31      2.99 o 
   3  10   6     1077.16      995.77     15.62 o 
   4  10   6      392.52      419.87     16.04 o 
   5  10   6      380.19      333.93      6.88 o 
   6  10   6      280.43      256.17      6.08 o 
   7  10   6       38.01       39.91      2.90 o 
   8  10   6       17.86       26.51      2.81 o 
   9  10   6        3.69        7.69      3.30 o 
  10  10   6       78.88       88.02      5.53 o 
  11  10   6      125.19      124.16      7.93 o 
  -9  11   6        8.25        5.65      4.14 o 
  -8  11   6        1.80        2.06      3.63 o 
  -7  11   6       33.60       37.89      4.21 o 
  -6  11   6       33.09       28.28      3.80 o 
  -5  11   6        4.44        2.02      3.01 o 
  -4  11   6       31.16       25.08      3.17 o 
  -3  11   6       32.33       30.53      3.25 o 
  -2  11   6      203.92      200.28      6.26 o 
  -1  11   6      178.14      151.87      5.73 o 
   0  11   6      111.02       99.71      4.99 o 
   1  11   6      400.78      425.75     17.20 o 
   2  11   6      223.05      203.01     14.68 o 
   3  11   6      445.32      465.37     11.14 o 
   4  11   6      619.48      614.74     12.42 o 
   5  11   6      230.16      231.55      5.72 o 
   6  11   6      353.14      347.14      7.47 o 
   7  11   6        7.11       13.25      2.49 o 
   8  11   6       13.82       13.65      2.62 o 
   9  11   6        4.29        1.53      3.83 o 
  10  11   6        8.11       11.09      3.95 o 
  -8  12   6       11.43        6.92      3.92 o 
  -7  12   6       10.07       11.61      5.41 o 
  -6  12   6       23.26       26.49      3.95 o 
  -5  12   6        6.34        1.53      3.06 o 
  -4  12   6       40.89       45.42      4.12 o 
  -3  12   6       60.46       59.27      4.25 o 
  -2  12   6        9.64        5.15      2.65 o 
  -1  12   6      178.38      201.13      6.88 o 
   0  12   6       77.03       70.14      4.36 o 
   1  12   6      894.06      869.64     37.11 o 
   2  12   6      365.83      383.17     10.01 o 
   3  12   6      271.33      280.74      8.57 o 
   4  12   6       48.00       44.83      4.04 o 
   5  12   6        3.74        0.57      2.83 o 
   6  12   6       23.40       20.17      2.71 o 
   7  12   6       24.43       18.78      3.07 o 
   8  12   6       29.96       32.66      6.26 o 
   9  12   6       64.76       61.66      5.10 o 
  -7  13   6        0.02       -1.72      3.42 o 
  -6  13   6       14.78       16.53      3.73 o 
  -5  13   6        8.79        8.56      3.45 o 
  -4  13   6        2.15        3.98      3.00 o 
  -3  13   6       75.41       65.71      4.44 o 
  -2  13   6       12.28        8.01      2.85 o 
  -1  13   6      123.61      121.36      5.71 o 
   0  13   6        1.29        3.20      2.97 o 
   1  13   6      774.00      740.93     16.06 o 
   2  13   6      237.42      243.89     10.44 o 
   3  13   6       11.22       12.00      3.33 o 
   4  13   6       89.11      135.95      9.67 o 
   5  13   6       62.02       70.98      5.19 o 
   6  13   6        2.88        0.89      6.62 o 
   7  13   6        0.72       -0.54      5.14 o 
   8  13   6       18.34       14.34      6.01 o 
  -7  14   6        1.53        3.58      3.78 o 
  -6  14   6        4.74        5.78      3.50 o 
  -5  14   6       21.19       15.45      4.97 o 
  -4  14   6       12.75        6.75      3.30 o 
  -3  14   6       39.99       46.47      4.37 o 
  -2  14   6        0.56       -2.48      3.00 o 
  -1  14   6      186.00      187.24      7.06 o 
   0  14   6       38.87       47.92      4.54 o 
   1  14   6      144.54      137.98     17.15 o 
   2  14   6       75.10       60.33      8.47 o 
   3  14   6       11.65        9.12      3.42 o 
   4  14   6       44.63       55.84      4.97 o 
   5  14   6       42.49       49.25      4.91 o 
   6  14   6       14.82       13.69      3.45 o 
   7  14   6       20.40       12.51      6.06 o 
  -5  15   6       31.17       29.39      4.37 o 
  -4  15   6        1.03       -2.79      3.20 o 
  -3  15   6        0.29       -1.61      3.20 o 
  -2  15   6        0.90       -0.81      3.24 o 
  -1  15   6       68.06       60.74      5.05 o 
   0  15   6      130.07      137.82      8.31 o 
   1  15   6        1.43        0.72      3.38 o 
   2  15   6       50.31       47.89     13.72 o 
   3  15   6       21.12       28.20      4.40 o 
   4  15   6        0.57        2.13      4.02 o 
   5  15   6       11.14       11.89      6.33 o 
  -3  16   6       12.16       10.05      3.82 o 
  -2  16   6        1.43        2.84      3.63 o 
  -1  16   6       17.41       14.38      4.21 o 
   0  16   6       21.63       19.75      4.36 o 
   1  16   6        6.28        7.58      4.07 o 
   2  16   6        5.05        3.09      3.80 o 
   3  16   6       72.73       78.00      6.12 o 
   3 -10   7       10.56       12.50      6.05 o 
   4 -10   7       29.88       47.16      4.81 o 
   5 -10   7        4.28       13.22      4.43 o 
   6 -10   7       31.47       38.60      4.74 o 
   7 -10   7       25.76       29.91      4.58 o 
   8 -10   7        9.65        9.03      4.22 o 
   0  -9   7        1.25        0.94      4.02 o 
   1  -9   7        9.61        5.12      4.04 o 
   2  -9   7       77.38       74.12      5.56 o 
   3  -9   7        1.33        0.23      2.73 o 
   4  -9   7       36.56       28.98      4.19 o 
   5  -9   7       51.24       49.57      5.18 o 
   6  -9   7       11.84       11.70      3.84 o 
   7  -9   7       30.09       33.93      4.54 o 
   8  -9   7        0.06        1.14      3.73 o 
   9  -9   7       70.91       65.52      5.53 o 
  10  -9   7        1.00        2.86      3.99 o 
  -1  -8   7        0.69       -0.32      3.89 o 
   0  -8   7        7.88        8.15      5.37 o 
   1  -8   7       56.32       67.23      5.32 o 
   2  -8   7      165.44      188.27      5.76 o 
   3  -8   7        7.78        3.92      2.60 o 
   4  -8   7      120.65      109.38      4.84 o 
   5  -8   7       28.33       41.36      4.24 o 
   6  -8   7       17.64       15.51      3.62 o 
   7  -8   7        4.73        8.20      3.49 o 
   8  -8   7       27.25       29.54      4.68 o 
   9  -8   7       19.37       22.22      4.17 o 
  10  -8   7       92.22       77.93      7.75 o 
  11  -8   7        0.17        0.45      3.93 o 
  -3  -7   7        7.15        4.86      4.35 o 
  -2  -7   7       18.85       17.53      4.25 o 
  -1  -7   7       17.03       13.78      4.18 o 
   0  -7   7      143.28      136.02      9.76 o 
   1  -7   7        3.60        1.31      3.38 o 
   2  -7   7       93.39       92.50      4.24 o 
   3  -7   7      115.57      110.85      4.54 o 
   4  -7   7       77.38       83.13      3.79 o 
   5  -7   7       83.56      110.40      4.34 o 
   6  -7   7        4.63       -0.35      4.54 o 
   7  -7   7       56.01       55.71      4.46 o 
   8  -7   7        4.17        8.46      3.50 o 
   9  -7   7        1.14        4.85      3.62 o 
  10  -7   7       98.95      109.66     20.61 o 
  11  -7   7        1.48        1.29      3.75 o 
  12  -7   7       11.89       12.23      5.95 o 
  -4  -6   7        8.19        7.18      4.53 o 
  -3  -6   7        8.60       12.86      4.23 o 
  -2  -6   7       28.32       29.64      5.03 o 
  -1  -6   7      163.52      171.36      7.49 o 
   0  -6   7      111.26      105.54      5.66 o 
   1  -6   7       58.77       65.83      3.63 o 
   2  -6   7      217.07      219.13      7.47 o 
   3  -6   7        2.17       -0.05      2.25 o 
   4  -6   7       65.12       72.27      3.42 o 
   5  -6   7      113.54      104.18      4.01 o 
   6  -6   7       80.34       78.43      4.70 o 
   7  -6   7       44.45       34.43      3.83 o 
   8  -6   7      189.56      226.95      7.90 o 
   9  -6   7        4.22       -0.56      4.47 o 
  10  -6   7       13.52       14.70      3.78 o 
  11  -6   7        3.99        0.34      3.39 o 
  12  -6   7       16.53       24.09      4.27 o 
  13  -6   7       11.46        9.90      4.24 o 
  -5  -5   7       68.42       62.87      5.98 o 
  -4  -5   7       97.01       93.52      6.47 o 
  -3  -5   7       60.95       60.70      5.31 o 
  -2  -5   7      107.67      105.86      6.00 o 
  -1  -5   7       20.42       30.32      4.04 o 
   0  -5   7       80.95       85.14      5.02 o 
   1  -5   7       33.75       32.75      2.65 o 
   2  -5   7        2.00        2.13      1.97 o 
   3  -5   7       91.15       92.17      3.72 o 
   4  -5   7       31.21       30.95      2.45 o 
   5  -5   7      192.52      204.97      5.09 o 
   6  -5   7       32.85       35.53      3.63 o 
   7  -5   7       67.75       75.15      4.57 o 
   8  -5   7      310.59      342.00      9.52 o 
   9  -5   7        8.10        8.77      6.31 o 
  10  -5   7       20.20       16.60      3.53 o 
  11  -5   7       29.20       35.19      4.23 o 
  12  -5   7        0.06        0.51      3.73 o 
  13  -5   7        0.98        3.63      4.01 o 
  -5  -4   7       52.64       59.67      5.73 o 
  -4  -4   7       41.71       41.80      5.03 o 
  -3  -4   7       31.70       37.33     10.78 o 
  -2  -4   7       99.84       97.25      5.61 o 
  -1  -4   7      145.57      140.07      6.14 o 
   0  -4   7      366.04      368.45      7.37 o 
   1  -4   7      635.92      639.24     15.16 o 
   2  -4   7       60.18       43.83      2.57 o 
   3  -4   7      470.66      481.07      8.74 o 
   4  -4   7      734.09      731.57     20.88 o 
   5  -4   7       17.91       20.46      1.92 o 
   6  -4   7      510.96      489.96     11.04 o 
   7  -4   7       10.13        7.77      4.49 o 
   8  -4   7      137.87      139.87      6.04 o 
   9  -4   7       11.30        8.15      3.04 o 
  10  -4   7       68.18       58.27      4.41 o 
  11  -4   7       91.19       96.31     18.40 o 
  12  -4   7       30.07       30.75      5.38 o 
  13  -4   7        0.53        1.67      3.80 o 
  14  -4   7        3.57        3.67      3.88 o 
  -6  -3   7       36.15       34.21      5.26 o 
  -5  -3   7       55.72       52.43      5.52 o 
  -4  -3   7      129.73      136.65      7.27 o 
  -3  -3   7       25.77       21.86      3.84 o 
  -2  -3   7        7.97        8.64      5.08 o 
  -1  -3   7      138.04      142.61      5.96 o 
   0  -3   7      253.82      268.04      7.13 o 
   1  -3   7       71.79       88.65      3.45 o 
   2  -3   7        7.95       13.01      1.88 o 
   3  -3   7      628.54      596.41     10.62 o 
   4  -3   7      323.81      366.82      6.83 o 
   5  -3   7       90.89       74.65      3.76 o 
   6  -3   7      664.16      672.61     11.69 o 
   7  -3   7      232.91      277.06     14.65 o 
   8  -3   7      196.35      199.00      7.39 o 
   9  -3   7       63.89       64.97      4.30 o 
  10  -3   7        2.32        4.31      2.99 o 
  11  -3   7       64.85       64.85      4.59 o 
  12  -3   7       71.53       73.81      8.49 o 
  13  -3   7        4.68       11.20      3.83 o 
  14  -3   7        5.08        4.33      5.19 o 
  -7  -2   7       90.46      104.38     11.81 o 
  -6  -2   7       95.42       81.82      6.38 o 
  -5  -2   7       15.42       19.26      4.51 o 
  -4  -2   7      163.02      166.46      7.14 o 
  -3  -2   7        8.25        8.24      3.40 o 
  -2  -2   7       56.54       47.43      4.06 o 
  -1  -2   7      433.47      440.56      8.12 o 
   0  -2   7      132.76      110.00      3.50 o 
   1  -2   7     1926.63     1994.34     29.41 o 
   2  -2   7      900.05      877.81     13.88 o 
   3  -2   7       25.92       22.16      1.82 o 
   4  -2   7     1696.43     1986.34     29.01 o 
   5  -2   7        9.41        6.45      2.79 o 
   6  -2   7       57.22       52.86      3.22 o 
   7  -2   7      236.41      237.09      6.80 o 
   8  -2   7       97.90      102.66      5.01 o 
   9  -2   7      332.78      335.53      9.06 o 
  10  -2   7      106.64      105.69      5.46 o 
  11  -2   7       28.13       32.46      3.92 o 
  12  -2   7       75.46       75.20      5.14 o 
  13  -2   7       22.87       23.96      4.16 o 
  14  -2   7        7.36        7.46      4.04 o 
  -7  -1   7       59.54       56.28      5.89 o 
  -6  -1   7      238.72      270.61      9.75 o 
  -5  -1   7        2.57       -2.14      3.66 o 
  -4  -1   7       66.26       69.47     12.12 o 
  -3  -1   7      126.91      136.90      6.38 o 
  -2  -1   7      726.98      762.78     12.45 o 
  -1  -1   7        3.39       -0.81      1.88 o 
   0  -1   7       29.08       34.82      2.62 o 
   1  -1   7      229.26      187.58      5.35 o 
   2  -1   7     2216.29     2449.21     35.47 o 
   3  -1   7       16.15       24.14      1.76 o 
   4  -1   7     3765.22     3791.25     53.89 o 
   5  -1   7        0.88        0.85      2.15 o 
   6  -1   7      241.12      240.88      6.60 o 
   7  -1   7       88.37       77.54      6.68 o 
   8  -1   7        3.48        7.02      2.99 o 
   9  -1   7      425.39      452.12     10.88 o 
  10  -1   7      156.01      171.32      6.58 o 
  11  -1   7        0.74       -3.01      2.87 o 
  12  -1   7       69.13       59.99      4.53 o 
  13  -1   7        0.02       -2.73      3.41 o 
  14  -1   7        9.03        5.57      3.87 o 
  -8   0   7       39.04       43.39      5.80 o 
  -7   0   7        1.17        2.32      4.12 o 
  -6   0   7      193.54      201.94      8.28 o 
  -5   0   7       12.27       11.47      3.63 o 
  -4   0   7       23.19       25.00      6.49 o 
  -3   0   7        9.86        5.10      5.09 o 
  -2   0   7        0.94       -0.22      1.37 o 
  -1   0   7      335.85      322.42      6.20 o 
   0   0   7      301.12      319.23      6.09 o 
   1   0   7      100.40       84.38      2.94 o 
   2   0   7     3586.03     4007.01     56.97 o 
   3   0   7      138.36      148.92      3.49 o 
   4   0   7      810.16      693.09     10.80 o 
   5   0   7      938.59     1074.40     20.48 o 
   6   0   7        0.44       -2.52      1.68 o 
   7   0   7      386.79      361.19      8.57 o 
   8   0   7       26.05       26.21      2.77 o 
   9   0   7      224.90      257.81      7.54 o 
  10   0   7       70.48       57.37      3.99 o 
  11   0   7       52.56       46.56      5.20 o 
  12   0   7       65.88       71.90      4.87 o 
  13   0   7       26.71       26.71      5.76 o 
  14   0   7        0.55       -6.49      5.11 o 
  -8   1   7       55.62       62.98      6.52 o 
  -7   1   7       24.66       24.70      4.57 o 
  -6   1   7       86.63       67.16      5.29 o 
  -5   1   7      406.58      447.40     11.62 o 
  -4   1   7       32.85       37.84      3.90 o 
  -3   1   7       75.21       88.79      3.13 o 
  -2   1   7        8.88        6.45      2.23 o 
  -1   1   7      129.25       99.14      3.83 o 
   0   1   7      762.80      734.20     11.74 o 
   1   1   7        1.49       -0.59      1.17 o 
   2   1   7     1060.75     1032.57     15.65 o 
   3   1   7       86.03       93.70      2.91 o 
   4   1   7      935.45      998.90     15.00 o 
   5   1   7      780.90      717.88     14.31 o 
   6   1   7        5.11        7.57      1.87 o 
   7   1   7      732.09      684.61     14.18 o 
   8   1   7      110.43       95.37     10.49 o 
   9   1   7       37.61       35.56      3.09 o 
  10   1   7       42.46       47.08      5.80 o 
  11   1   7       15.03       14.88      2.97 o 
  12   1   7      107.33      117.71      5.96 o 
  13   1   7       32.29       22.64      4.30 o 
  14   1   7        2.06       -1.68      3.60 o 
  -8   2   7       87.40       87.28     11.84 o 
  -7   2   7        4.12       -5.34      3.68 o 
  -6   2   7       42.40       55.39      5.81 o 
  -5   2   7      310.69      319.15     11.87 o 
  -4   2   7       11.76        1.01      3.41 o 
  -3   2   7      199.38      169.65      4.47 o 
  -2   2   7      617.42      651.97     10.90 o 
  -1   2   7      530.66      541.50      9.23 o 
   0   2   7      232.88      197.37      4.38 o 
   1   2   7      145.11      144.94      4.47 o 
   2   2   7       35.41       37.33      2.14 o 
   3   2   7     4065.56     4321.89     61.15 o 
   4   2   7        5.57       11.87      2.73 o 
   5   2   7      268.97      244.56      8.16 o 
   6   2   7       55.34       74.81      2.31 o 
   7   2   7      989.73      980.64     21.33 o 
   8   2   7      183.69      156.07      3.67 o 
   9   2   7        1.45        3.01      1.38 o 
  10   2   7      108.45      106.24      3.70 o 
  11   2   7      120.64      124.25      5.82 o 
  12   2   7        9.66       18.43      3.40 o 
  13   2   7       23.31       17.73      3.62 o 
  14   2   7        6.77       -0.79      3.44 o 
  -9   3   7       14.35       20.53      6.94 o 
  -8   3   7       61.32       44.97      5.84 o 
  -7   3   7      115.97      134.49      6.96 o 
  -6   3   7       16.99       17.15      3.79 o 
  -5   3   7      363.52      378.16     10.06 o 
  -4   3   7       66.60       65.20      3.10 o 
  -3   3   7        2.93        1.56      2.44 o 
  -2   3   7      659.11      637.24     10.62 o 
  -1   3   7       22.94       20.90      1.83 o 
   0   3   7        6.16       22.86      1.69 o 
   1   3   7       41.35       48.94      2.11 o 
   2   3   7      967.10     1048.70     15.79 o 
   3   3   7     2746.83     2751.89     39.40 o 
   4   3   7      118.38      166.60      3.49 o 
   5   3   7       14.29       26.56      1.44 o 
   6   3   7      895.01      816.56     12.67 o 
   7   3   7        0.52        0.84      1.18 o 
   8   3   7       36.51       28.74      2.22 o 
   9   3   7        9.18        9.80      1.65 o 
  10   3   7      210.19      209.44      5.07 o 
  11   3   7      482.55      497.87     11.91 o 
  12   3   7       15.96       13.23      3.35 o 
  13   3   7       24.43       18.56      3.70 o 
  14   3   7       22.25       20.77      6.47 o 
  -9   4   7       10.72       15.47      4.47 o 
  -8   4   7       27.90       27.86      4.78 o 
  -7   4   7      205.41      213.42      7.87 o 
  -6   4   7        0.53        1.02      6.54 o 
  -5   4   7      232.98      216.51      9.05 o 
  -4   4   7      137.12      155.50      4.40 o 
  -3   4   7       10.43       10.14      2.56 o 
  -2   4   7      299.93      219.00      4.86 o 
  -1   4   7      293.15      273.61      5.41 o 
   0   4   7        3.59        9.90      2.03 o 
   1   4   7      194.08      198.92      4.09 o 
   2   4   7      130.27      130.88      3.14 o 
   3   4   7      278.34      293.27      7.72 o 
   4   4   7      372.94      426.42      7.18 o 
   5   4   7      813.79      691.10     10.95 o 
   6   4   7     2961.51     2920.72     42.00 o 
   7   4   7       25.59       31.69      1.92 o 
   8   4   7        9.88        5.99      1.83 o 
   9   4   7        2.32        1.37      1.87 o 
  10   4   7       33.79       42.62      2.65 o 
  11   4   7      400.77      426.27      8.46 o 
  12   4   7       31.14       33.85      3.78 o 
  13   4   7       56.00       56.65      4.61 o 
  14   4   7       68.57       81.18      9.28 o 
  -9   5   7       21.36       21.65      4.58 o 
  -8   5   7       13.90       10.69      3.92 o 
  -7   5   7      182.19      201.47      7.72 o 
  -6   5   7      106.30      111.87      6.65 o 
  -5   5   7       16.39       23.08      2.47 o 
  -4   5   7      308.38      286.51      6.29 o 
  -3   5   7      141.21      138.83      3.99 o 
  -2   5   7        4.92        1.54      1.44 o 
  -1   5   7       68.74       65.80      2.69 o 
   0   5   7      471.12      462.79      7.79 o 
   1   5   7     1940.48     1900.44     27.62 o 
   2   5   7      844.85      756.41     11.74 o 
   3   5   7       47.59       51.63      2.11 o 
   4   5   7      209.37      173.54      3.83 o 
   5   5   7      156.46      194.40      4.30 o 
   6   5   7      699.51      839.76     13.32 o 
   7   5   7      565.51      546.72      9.37 o 
   8   5   7      407.47      382.58      9.10 o 
   9   5   7      193.31      168.76      4.64 o 
  10   5   7       29.94       24.20      2.44 o 
  11   5   7       84.05       74.18      3.51 o 
  12   5   7        7.06        4.42      2.29 o 
  13   5   7       28.34       30.34      7.11 o 
  14   5   7       85.73       87.75      9.40 o 
  -9   6   7       19.90       22.65      4.71 o 
  -8   6   7        8.36        6.60      3.93 o 
  -7   6   7       88.86       79.57      5.07 o 
  -6   6   7       97.12      119.76      4.58 o 
  -5   6   7       15.33       14.16      2.24 o 
  -4   6   7      228.79      197.21      5.03 o 
  -3   6   7      537.05      569.77      9.77 o 
  -2   6   7      139.18      124.94      3.65 o 
  -1   6   7       79.45       58.63      2.69 o 
   0   6   7        0.53        0.38      1.11 o 
   1   6   7     1200.15     1161.83     17.39 o 
   2   6   7     1023.61     1074.04     16.20 o 
   3   6   7      450.61      363.57      6.41 o 
   4   6   7     1342.12     1402.35     20.90 o 
   5   6   7     1022.50     1095.60     16.84 o 
   6   6   7      121.69      126.48      4.92 o 
   7   6   7       31.07       30.83      2.20 o 
   8   6   7      332.79      309.38      6.45 o 
   9   6   7      722.58      746.01     12.66 o 
  10   6   7       10.80       17.08      2.37 o 
  11   6   7       30.20       23.68      2.70 o 
  12   6   7       19.86       17.46      6.65 o 
  13   6   7        6.06       -4.83      5.93 o 
  -9   7   7       19.50       20.93      4.53 o 
  -8   7   7       67.20       68.32      6.96 o 
  -7   7   7        8.19        6.05      2.72 o 
  -6   7   7       86.40       86.43      4.01 o 
  -5   7   7       14.07       18.66      2.34 o 
  -4   7   7        7.98        7.89      1.93 o 
  -3   7   7      279.39      268.73      5.69 o 
  -2   7   7       12.33       10.94      1.76 o 
  -1   7   7      877.84      838.42     13.08 o 
   0   7   7      390.86      458.06      8.79 o 
   1   7   7      455.44      492.41     11.48 o 
   2   7   7      389.30      375.99      6.56 o 
   3   7   7      289.40      346.97      6.34 o 
   4   7   7     1055.41      957.28     14.84 o 
   5   7   7     1091.39     1018.17     15.88 o 
   6   7   7        2.96        7.59      1.68 o 
   7   7   7       56.20       58.97      2.89 o 
   8   7   7       41.59       22.05      2.43 o 
   9   7   7      470.13      463.28      9.01 o 
  10   7   7        4.66        2.97      2.57 o 
  11   7   7      120.44      129.23      4.83 o 
  12   7   7       75.07       65.23      7.21 o 
  13   7   7        5.73        7.91      4.43 o 
  -9   8   7       12.51       20.77      6.80 o 
  -8   8   7       30.07       27.15      6.21 o 
  -7   8   7        0.37       -2.53      3.28 o 
  -6   8   7      166.45      154.41      5.40 o 
  -5   8   7       84.27       88.08      3.78 o 
  -4   8   7       11.44        8.68      2.61 o 
  -3   8   7       65.74       53.17      2.71 o 
  -2   8   7        3.10        0.84      1.21 o 
  -1   8   7      311.98      327.69      6.97 o 
   0   8   7     3599.30     3580.61     50.99 o 
   1   8   7      226.75      216.41      8.19 o 
   2   8   7     2190.35     2270.43     32.95 o 
   3   8   7       10.14        5.72      2.86 o 
   4   8   7      492.05      536.97      9.21 o 
   5   8   7       46.74       76.58      3.14 o 
   6   8   7       54.54       60.56      2.86 o 
   7   8   7      112.53      116.54      4.30 o 
   8   8   7      149.26      174.38      5.14 o 
   9   8   7        7.61        3.58      2.17 o 
  10   8   7       52.34       50.09      3.32 o 
  11   8   7       24.16       26.81      3.90 o 
  12   8   7       35.61       35.23      4.62 o 
  -9   9   7        0.56        6.60      6.19 o 
  -8   9   7       14.24       14.67      3.80 o 
  -7   9   7        5.56        8.43      3.48 o 
  -6   9   7       53.96       63.88      4.50 o 
  -5   9   7      160.28      153.01      5.90 o 
  -4   9   7        8.69        7.65      2.68 o 
  -3   9   7      159.51      176.77      9.87 o 
  -2   9   7       45.03       36.49      3.19 o 
  -1   9   7      317.02      289.66      7.34 o 
   0   9   7      832.87      831.14     28.96 o 
   1   9   7        4.20        9.46      2.22 o 
   2   9   7      844.35      835.18     16.51 o 
   3   9   7      393.09      382.42      8.04 o 
   4   9   7       40.38       33.47      2.57 o 
   5   9   7       36.44       30.51      2.24 o 
   6   9   7      126.98      130.58      4.58 o 
   7   9   7      127.82       91.49      5.84 o 
   8   9   7       67.51       81.21      3.85 o 
   9   9   7        0.67       -0.84      2.27 o 
  10   9   7      120.61      119.52      7.26 o 
  11   9   7        0.19       -0.48      3.60 o 
  12   9   7       11.13       12.13      4.18 o 
  -8  10   7       19.22       20.05      4.19 o 
  -7  10   7        2.98        3.54      3.42 o 
  -6  10   7        2.01        8.55      3.21 o 
  -5  10   7       70.62       65.95      5.23 o 
  -4  10   7       60.92       55.50      6.55 o 
  -3  10   7      272.68      251.83     12.20 o 
  -2  10   7      673.27      620.65     13.39 o 
  -1  10   7      270.77      256.77     15.99 o 
   0  10   7      213.51      228.25      6.67 o 
   1  10   7      124.30      120.85     11.83 o 
   2  10   7      702.72      685.84     14.31 o 
   3  10   7      236.35      240.63      5.14 o 
   4  10   7        2.46        2.06      1.64 o 
   5  10   7       94.40       92.19      5.99 o 
   6  10   7       19.47       22.50      3.62 o 
   7  10   7       19.16       10.11      2.30 o 
   8  10   7       11.83       15.72      2.54 o 
   9  10   7        0.46        2.00      2.41 o 
  10  10   7       42.63       38.76      4.29 o 
  11  10   7       52.63       46.71      4.85 o 
  -8  11   7        5.31        8.63      4.51 o 
  -7  11   7       27.67       33.89      4.40 o 
  -6  11   7        6.94        6.72      4.16 o 
  -5  11   7       10.17        7.90      3.03 o 
  -4  11   7       33.63       28.67      3.64 o 
  -3  11   7      136.52      116.44      5.33 o 
  -2  11   7      481.91      508.92     13.86 o 
  -1  11   7       38.30       30.26      3.27 o 
   0  11   7      342.21      325.98      8.41 o 
   1  11   7      133.56      120.50      5.07 o 
   2  11   7        7.80        7.44      2.81 o 
   3  11   7       10.60        5.66      2.61 o 
   4  11   7        7.27        1.21      4.07 o 
   5  11   7      176.33      182.73      7.53 o 
   6  11   7      358.85      327.34      7.11 o 
   7  11   7        4.00        1.94      2.15 o 
   8  11   7        4.87        6.52      2.45 o 
   9  11   7        0.33       -3.74      3.05 o 
  10  11   7       28.34       44.67      4.64 o 
  -8  12   7        0.14        4.60      3.97 o 
  -7  12   7       16.88       18.16      3.82 o 
  -6  12   7       21.94       24.86      6.26 o 
  -5  12   7        3.90        2.06      3.58 o 
  -4  12   7       56.57       54.76      4.26 o 
  -3  12   7        7.51        5.01      2.86 o 
  -2  12   7      173.55      161.90      6.18 o 
  -1  12   7      131.53      117.55      5.49 o 
   0  12   7      414.99      410.78     10.29 o 
   1  12   7      130.91      138.12      5.86 o 
   2  12   7       78.88       73.43      4.60 o 
   3  12   7       30.97       29.40      5.72 o 
   4  12   7       11.83       19.52      3.81 o 
   5  12   7       14.68        9.43      3.67 o 
   6  12   7       50.89       48.52      4.42 o 
   7  12   7        9.98        8.40      3.39 o 
   8  12   7       15.66       22.85      3.64 o 
   9  12   7      113.56       97.70     10.87 o 
  -7  13   7        3.16       -1.34      3.73 o 
  -6  13   7        8.32        5.24      3.65 o 
  -5  13   7        6.31        0.00      3.07 o 
  -4  13   7       38.25       38.41      5.81 o 
  -3  13   7       17.41       16.51      3.35 o 
  -2  13   7       31.12       24.54      6.77 o 
  -1  13   7      101.62      123.67      6.01 o 
   0  13   7        0.01       -4.96      8.74 o 
   1  13   7      312.33      305.21      9.04 o 
   2  13   7       29.82       26.05      3.87 o 
   3  13   7      177.81      164.35      6.90 o 
   4  13   7      178.18      188.97      7.46 o 
   5  13   7       17.00       20.55      3.83 o 
   6  13   7        0.76        0.02      3.06 o 
   7  13   7        2.46       -0.36      3.26 o 
   8  13   7       75.09      100.04      8.38 o 
  -6  14   7        3.53        7.09      3.89 o 
  -5  14   7        0.81        1.96      3.54 o 
  -4  14   7        8.53        8.42      3.28 o 
  -3  14   7       16.93       15.44      3.55 o 
  -2  14   7        8.25        4.81      3.22 o 
  -1  14   7      220.60      246.03      8.10 o 
   0  14   7       40.04       30.76      3.94 o 
   1  14   7      155.52      148.71      6.76 o 
   2  14   7        4.13        7.91      3.99 o 
   3  14   7       23.56       28.97      4.16 o 
   4  14   7       67.85       65.54      5.20 o 
   5  14   7       37.82       39.38      5.08 o 
   6  14   7        1.10        0.19      3.37 o 
   7  14   7       50.72       47.70      5.01 o 
  -5  15   7        9.55       13.76      4.02 o 
  -4  15   7        5.79        2.51      3.44 o 
  -3  15   7        3.03       -0.82      3.28 o 
  -2  15   7        8.57        8.03      3.40 o 
  -1  15   7      128.50      134.98     10.77 o 
   0  15   7       48.63       49.20      4.72 o 
   1  15   7       36.49       40.51      4.56 o 
   2  15   7       96.55       99.98      6.13 o 
   3  15   7        7.16        8.05      5.27 o 
   4  15   7       16.71       23.10      4.21 o 
   5  15   7        1.27        0.53      4.23 o 
   6  15   7       21.53       20.12      4.34 o 
  -3  16   7       34.03       33.82      4.48 o 
  -2  16   7        3.37        3.69      3.73 o 
  -1  16   7       67.04       70.40      7.37 o 
   0  16   7       32.30       27.49      4.60 o 
   1  16   7       12.87       18.69      4.33 o 
   2  16   7       28.97       35.72      5.05 o 
   3  16   7       44.32       59.05      5.59 o 
   3  -9   8       14.59        1.28      5.70 o 
   4  -9   8       13.95       15.89      3.87 o 
   5  -9   8        0.57       -1.46      3.60 o 
   6  -9   8       32.23       41.15      4.70 o 
   7  -9   8       13.90        9.41      4.20 o 
   8  -9   8        0.23        2.21      4.14 o 
   1  -8   8        5.83        2.51      3.88 o 
   2  -8   8       17.04       17.72      4.25 o 
   3  -8   8        9.91        6.89      3.52 o 
   4  -8   8      106.11      127.02     10.47 o 
   5  -8   8        8.57        4.75      3.63 o 
   6  -8   8       23.61       22.37      4.16 o 
   7  -8   8        5.38       -3.68      3.62 o 
   8  -8   8        0.34        3.88      3.79 o 
   9  -8   8       21.23       23.20      4.48 o 
  10  -8   8       21.15       19.01      4.53 o 
  -1  -7   8        2.22        1.36      4.09 o 
   0  -7   8       25.27       28.61      4.64 o 
   1  -7   8       15.61       10.63      4.28 o 
   2  -7   8      116.46      113.10      6.42 o 
   3  -7   8        4.29        6.62      2.63 o 
   4  -7   8      163.55      165.68      6.94 o 
   5  -7   8       88.92       87.41      5.29 o 
   6  -7   8       21.49       21.28      5.41 o 
   7  -7   8       79.51       75.04      6.16 o 
   8  -7   8        3.00        5.49      3.49 o 
   9  -7   8        0.49        3.94      3.63 o 
  10  -7   8       25.81       27.69      6.52 o 
  11  -7   8        1.52       -0.70      3.96 o 
  -2  -6   8        0.04       -3.12      5.81 o 
  -1  -6   8       33.98       37.76      7.68 o 
   0  -6   8       39.46       42.11      4.70 o 
   1  -6   8        1.99       -1.62      3.39 o 
   2  -6   8      154.65      157.28      6.09 o 
   3  -6   8       78.23       88.53      4.17 o 
   4  -6   8       75.12       84.69      6.55 o 
   5  -6   8       54.21       69.63      6.71 o 
   6  -6   8       20.27       21.22      4.48 o 
   7  -6   8      161.98      167.74      9.66 o 
   8  -6   8      149.55      158.46      8.24 o 
   9  -6   8        1.89        1.72      3.44 o 
  10  -6   8        9.76       10.72      3.90 o 
  11  -6   8        0.64        1.94      5.14 o 
  12  -6   8        7.59        8.26      7.45 o 
  -3  -5   8       14.21       10.77      4.20 o 
  -2  -5   8       67.19       55.56      5.28 o 
  -1  -5   8      169.10      180.34      7.70 o 
   0  -5   8      216.56      213.08      9.99 o 
   1  -5   8        2.00       -2.53      2.10 o 
   2  -5   8      115.99      130.43      4.54 o 
   3  -5   8      310.40      315.70      6.99 o 
   4  -5   8        3.58        4.31      2.07 o 
   5  -5   8      115.92      130.73      6.45 o 
   6  -5   8        3.07       -0.68      3.02 o 
   7  -5   8      167.12      176.91      9.35 o 
   8  -5   8      189.93      197.43      7.29 o 
   9  -5   8       11.52       11.47      3.66 o 
  10  -5   8        3.49        2.95      3.42 o 
  11  -5   8        2.02        1.65      3.43 o 
  12  -5   8       25.45       24.20      4.47 o 
  13  -5   8        1.17       -3.18      3.78 o 
  -4  -4   8       13.54       11.34      4.60 o 
  -3  -4   8       37.46       42.65      5.05 o 
  -2  -4   8       89.74       78.62      5.56 o 
  -1  -4   8        6.02        8.47      5.11 o 
   0  -4   8      422.27      444.52     11.41 o 
   1  -4   8        1.45       -0.34      2.07 o 
   2  -4   8      144.80      152.72      4.81 o 
   3  -4   8       11.36       14.27      2.20 o 
   4  -4   8        4.25        3.19      1.93 o 
   5  -4   8      163.88      158.11      6.22 o 
   6  -4   8      819.26      873.72     41.56 o 
   7  -4   8       65.54       63.73      4.62 o 
   8  -4   8      274.02      274.20     17.74 o 
   9  -4   8        1.40       -0.55      2.99 o 
  10  -4   8       33.84       28.59      3.80 o 
  11  -4   8        1.02        4.80      3.44 o 
  12  -4   8       19.58       18.51      3.96 o 
  13  -4   8        0.73        3.48      3.85 o 
  -5  -3   8       37.84       44.24     16.82 o 
  -4  -3   8        7.02        3.08      3.92 o 
  -3  -3   8       65.79       64.70      5.28 o 
  -2  -3   8      292.83      286.62      8.83 o 
  -1  -3   8      130.79      122.21      7.87 o 
   0  -3   8      301.06      338.88      7.06 o 
   1  -3   8      142.91      125.85      4.28 o 
   2  -3   8        5.97        5.80      1.93 o 
   3  -3   8      100.28       97.97      3.74 o 
   4  -3   8        0.30       -1.80      1.63 o 
   5  -3   8      254.44      244.82      5.79 o 
   6  -3   8      450.95      472.52     11.02 o 
   7  -3   8       27.95       26.40      4.06 o 
   8  -3   8      170.39      171.40     17.98 o 
   9  -3   8        7.54        5.39      2.86 o 
  10  -3   8       74.44       73.22      4.76 o 
  11  -3   8       11.67       15.27      3.71 o 
  12  -3   8        0.11        1.64      3.40 o 
  13  -3   8        7.56        4.49      3.77 o 
  14  -3   8        3.71       -1.40      5.19 o 
  -6  -2   8       13.80        9.25      4.94 o 
  -5  -2   8       17.11       20.75      6.74 o 
  -4  -2   8       58.34       56.54      5.41 o 
  -3  -2   8       15.04       21.00      4.59 o 
  -2  -2   8      121.46      106.86     11.45 o 
  -1  -2   8       19.09       25.15      5.93 o 
   0  -2   8       25.85       17.82      2.16 o 
   1  -2   8      114.48      130.83      4.44 o 
   2  -2   8      161.20      134.00      4.08 o 
   3  -2   8      678.29      685.84     11.38 o 
   4  -2   8      295.76      278.99      5.67 o 
   5  -2   8      239.50      250.06      5.15 o 
   6  -2   8      563.60      512.25     11.45 o 
   7  -2   8      285.77      286.67      7.99 o 
   8  -2   8      230.79      231.99     11.36 o 
   9  -2   8       63.27       61.58      4.15 o 
  10  -2   8        3.34       -3.18      2.87 o 
  11  -2   8        4.13        4.26      3.30 o 
  12  -2   8        5.09        4.10      3.59 o 
  13  -2   8       31.96       30.55      5.25 o 
  14  -2   8        9.91        6.82      4.03 o 
  -6  -1   8       27.72       17.40      4.72 o 
  -5  -1   8       47.01       40.05      5.15 o 
  -4  -1   8      195.57      235.71      9.78 o 
  -3  -1   8       68.12       61.00      6.28 o 
  -2  -1   8       24.42       22.75      3.46 o 
  -1  -1   8       19.65       25.00      4.35 o 
   0  -1   8        1.32        0.02      2.00 o 
   1  -1   8      850.41      894.78     14.27 o 
   2  -1   8      163.24      156.24      7.69 o 
   3  -1   8      386.76      375.18      6.89 o 
   4  -1   8      440.07      554.52      9.29 o 
   5  -1   8        4.73        6.17      1.27 o 
   6  -1   8      158.22      159.53      8.69 o 
   7  -1   8        2.20       -0.19      2.71 o 
   8  -1   8      161.60      159.58      5.78 o 
   9  -1   8      424.37      440.34     13.08 o 
  10  -1   8      190.26      200.51      6.94 o 
  11  -1   8       22.45       14.20      3.37 o 
  12  -1   8       25.55       28.37      4.06 o 
  13  -1   8        3.49        1.31      4.47 o 
  14  -1   8       22.16       20.47      4.29 o 
  -7   0   8        0.79        1.84      4.75 o 
  -6   0   8      101.49      102.37      6.73 o 
  -5   0   8        0.19       -0.20      5.84 o 
  -4   0   8        1.63        1.99      3.34 o 
  -3   0   8       14.72       13.80      3.35 o 
  -2   0   8       59.75       65.22      8.91 o 
  -1   0   8      113.24      119.40      3.77 o 
   0   0   8       32.49       29.04      2.17 o 
   1   0   8      696.14      612.37     11.64 o 
   2   0   8      685.22      804.74     16.31 o 
   3   0   8      430.43      523.97      8.82 o 
   4   0   8     1626.77     1545.20     22.88 o 
   5   0   8      384.56      342.01      6.03 o 
   6   0   8       69.94       76.34      3.97 o 
   7   0   8      272.06      235.42     17.49 o 
   8   0   8       95.36      118.39      5.23 o 
   9   0   8      295.25      304.95     20.36 o 
  10   0   8      166.49      179.57      6.42 o 
  11   0   8      143.39      160.74      6.73 o 
  12   0   8        2.82       -0.96      3.03 o 
  13   0   8        4.64        0.91      3.32 o 
  14   0   8       19.56       10.52      5.64 o 
  -7   1   8        4.81        5.13      4.55 o 
  -6   1   8       88.97      102.17      6.52 o 
  -5   1   8      100.01       92.17      5.77 o 
  -4   1   8      203.11      227.62     14.70 o 
  -3   1   8       49.82       50.22      4.17 o 
  -2   1   8       30.47       31.72      2.21 o 
  -1   1   8      835.18      931.51     14.83 o 
   0   1   8      397.55      408.27      7.51 o 
   1   1   8        8.75       15.38      2.15 o 
   2   1   8     2111.69     2449.09     35.50 o 
   3   1   8      515.93      446.53      7.87 o 
   4   1   8       34.16       24.37      1.59 o 
   5   1   8        2.34       -1.32      0.88 o 
   6   1   8      225.39      251.25     11.77 o 
   7   1   8     1495.05     1478.61     37.02 o 
   8   1   8      683.12      657.34     24.32 o 
   9   1   8       77.40       67.82      4.13 o 
  10   1   8      423.88      451.10     11.18 o 
  11   1   8       20.04       18.41      3.27 o 
  12   1   8       52.25       57.85      4.49 o 
  13   1   8        9.17        3.89      3.44 o 
  14   1   8       35.83       35.88      4.64 o 
  -7   2   8        1.23        2.60      4.34 o 
  -6   2   8        7.42        7.02      4.02 o 
  -5   2   8       85.89       91.15      5.53 o 
  -4   2   8      223.89      215.36      7.54 o 
  -3   2   8        3.05        3.24      2.93 o 
  -2   2   8       31.56       32.38      2.37 o 
  -1   2   8      938.26      917.32     14.68 o 
   0   2   8      994.31     1089.29     16.94 o 
   1   2   8      118.10      146.83      3.93 o 
   2   2   8     3358.93     3190.48     45.75 o 
   3   2   8      341.01      419.88      7.28 o 
   4   2   8       98.88       57.64      2.72 o 
   5   2   8      728.68      605.17     20.22 o 
   6   2   8        7.43       15.79      2.39 o 
   7   2   8      960.41     1015.70     48.75 o 
   8   2   8      146.09      125.44      7.42 o 
   9   2   8       29.16       24.50      3.08 o 
  10   2   8      225.53      224.75      7.37 o 
  11   2   8        1.94        5.06      2.94 o 
  12   2   8       23.74       21.40      3.69 o 
  13   2   8        1.72       -4.69      3.13 o 
  14   2   8       17.00       13.31      4.01 o 
  -8   3   8       65.81       63.47      5.89 o 
  -7   3   8       48.75       44.88      8.37 o 
  -6   3   8        2.41       -0.62      3.51 o 
  -5   3   8       33.94       45.66      5.57 o 
  -4   3   8        0.70       -1.34      3.00 o 
  -3   3   8      122.64      124.42      4.18 o 
  -2   3   8      548.54      524.81     11.00 o 
  -1   3   8       51.07       57.09      2.72 o 
   0   3   8      552.00      699.57     12.16 o 
   1   3   8        6.72        0.89      1.36 o 
   2   3   8      156.19      146.16      3.68 o 
   3   3   8      781.64      778.35     12.23 o 
   4   3   8      620.45      583.73      9.45 o 
   5   3   8     1102.69     1006.57     17.94 o 
   6   3   8      531.19      533.09      8.75 o 
   7   3   8      422.74      445.82      7.61 o 
   8   3   8       83.33       78.06      3.46 o 
   9   3   8        5.31        2.15      2.46 o 
  10   3   8      491.27      520.65     17.69 o 
  11   3   8       41.11       42.53      4.16 o 
  12   3   8        1.81       -2.68      2.98 o 
  13   3   8       39.45       32.63     11.04 o 
  14   3   8        0.67       -3.98      3.52 o 
  -8   4   8       32.61       46.07      7.09 o 
  -7   4   8      125.30      145.57      7.67 o 
  -6   4   8       10.32        6.59      3.85 o 
  -5   4   8        9.15        0.32      3.11 o 
  -4   4   8        0.42       -3.00      2.00 o 
  -3   4   8      228.16      203.74      5.17 o 
  -2   4   8      354.98      355.55      6.92 o 
  -1   4   8        1.21        2.52      1.54 o 
   0   4   8      662.01      691.29     11.28 o 
   1   4   8     1505.13     1506.56     22.41 o 
   2   4   8        0.69        1.56      1.23 o 
   3   4   8     1277.33     1174.27     18.18 o 
   4   4   8        0.10       12.88      2.23 o 
   5   4   8     1515.21     1782.30     26.21 o 
   6   4   8      660.39      586.88     13.03 o 
   7   4   8      334.01      316.23      9.39 o 
   8   4   8        2.58        1.07      1.35 o 
   9   4   8       24.51       27.20      2.13 o 
  10   4   8       20.68       24.34      2.47 o 
  11   4   8       44.90       53.38      4.19 o 
  12   4   8        0.44       -2.12      2.89 o 
  13   4   8      160.00      167.22      6.99 o 
  14   4   8       37.82       30.85      7.51 o 
  -8   5   8       19.18       24.93      4.88 o 
  -7   5   8       96.39      118.78      6.89 o 
  -6   5   8        0.16       -4.49      3.15 o 
  -5   5   8       29.16       22.25      2.69 o 
  -4   5   8      162.02      174.76      5.00 o 
  -3   5   8        0.36       -2.65      1.77 o 
  -2   5   8       70.86       66.72      2.98 o 
  -1   5   8       19.20       19.30      3.80 o 
   0   5   8      208.22      189.50      8.84 o 
   1   5   8     1646.86     1788.23     26.28 o 
   2   5   8       77.32       74.95      2.59 o 
   3   5   8       55.86       44.38      2.31 o 
   4   5   8     1313.43     1324.69     19.85 o 
   5   5   8      927.55      879.12     13.78 o 
   6   5   8      255.85      216.04      4.68 o 
   7   5   8       66.23       47.93      2.33 o 
   8   5   8      703.47      750.13     12.33 o 
   9   5   8      101.04       95.78      3.64 o 
  10   5   8       40.59       35.40      2.66 o 
  11   5   8       51.65       52.84      3.16 o 
  12   5   8        8.28        6.27      3.09 o 
  13   5   8       71.64       75.56      5.24 o 
  14   5   8       81.38       85.58      9.47 o 
  -8   6   8        0.56        5.07      4.18 o 
  -7   6   8       63.35       60.28      5.09 o 
  -6   6   8        4.16       -0.82      3.34 o 
  -5   6   8       17.96       19.11      2.68 o 
  -4   6   8      209.03      213.74      5.53 o 
  -3   6   8       38.42       38.16      2.60 o 
  -2   6   8        2.31       -1.62      2.17 o 
  -1   6   8      354.42      401.65     15.02 o 
   0   6   8       24.97       21.09      1.73 o 
   1   6   8     1865.68     2042.43     29.81 o 
   2   6   8        0.40       -3.18      2.12 o 
   3   6   8      778.98      777.77     12.27 o 
   4   6   8      848.12      772.78     12.30 o 
   5   6   8        3.35       -0.65      1.34 o 
   6   6   8       60.02       29.22      2.81 o 
   7   6   8      172.24      225.76      5.21 o 
   8   6   8      492.98      470.12      9.21 o 
   9   6   8      519.55      535.16      9.76 o 
  10   6   8        3.80        5.51      2.16 o 
  11   6   8       75.56       67.52      3.55 o 
  12   6   8       68.08       67.54      4.78 o 
  13   6   8        5.66       16.93      6.50 o 
  -8   7   8        3.32        9.19      4.08 o 
  -7   7   8       38.77       34.44      5.05 o 
  -6   7   8       63.13       65.33      3.71 o 
  -5   7   8        3.02        0.13      2.25 o 
  -4   7   8       21.55       17.59      2.36 o 
  -3   7   8       78.56       88.69      3.60 o 
  -2   7   8       15.33       18.06      2.06 o 
  -1   7   8      726.96      750.25     14.99 o 
   0   7   8      111.54       85.50      6.08 o 
   1   7   8      805.08      769.06     14.22 o 
   2   7   8      105.34      123.82      3.85 o 
   3   7   8     1433.12     1346.91     20.23 o 
   4   7   8      763.57      781.59     12.52 o 
   5   7   8      232.10      196.86      8.25 o 
   6   7   8      136.41      121.61      4.37 o 
   7   7   8       34.44       27.80      2.35 o 
   8   7   8       72.15       80.88      3.66 o 
   9   7   8      615.93      638.35     11.34 o 
  10   7   8        1.89        1.45      2.29 o 
  11   7   8      110.34      120.04      4.80 o 
  12   7   8      176.95      204.35      6.18 o 
  13   7   8        1.17       15.04      6.54 o 
  -8   8   8        9.37        5.32      6.08 o 
  -7   8   8        3.82        4.96      5.16 o 
  -6   8   8      120.89      137.18      6.54 o 
  -5   8   8       72.33       79.78      3.80 o 
  -4   8   8        2.85        0.03      1.94 o 
  -3   8   8       75.38       76.28      3.29 o 
  -2   8   8      204.66      169.69      4.23 o 
  -1   8   8      420.44      416.62      7.49 o 
   0   8   8      683.57      700.49     11.60 o 
   1   8   8      336.18      305.62      8.95 o 
   2   8   8      515.73      577.03      9.58 o 
   3   8   8        0.03        1.23      1.42 o 
   4   8   8       81.92      113.01      5.06 o 
   5   8   8       58.56       69.09      3.12 o 
   6   8   8      540.34      486.23     13.74 o 
   7   8   8      163.10      173.72      6.09 o 
   8   8   8       82.51       71.87      3.48 o 
   9   8   8       98.26       81.39      3.96 o 
  10   8   8       37.08       40.41      6.59 o 
  11   8   8       46.56       66.15      3.82 o 
  12   8   8      177.88      212.05      8.24 o 
  13   8   8        6.98        8.92      6.15 o 
  -8   9   8       16.62       17.21      6.47 o 
  -7   9   8        1.42        1.01      3.54 o 
  -6   9   8       39.97       37.77      4.35 o 
  -5   9   8      194.08      212.49      7.50 o 
  -4   9   8       11.82        9.61      3.04 o 
  -3   9   8      121.76      107.35      5.23 o 
  -2   9   8       23.52       20.45      4.36 o 
  -1   9   8      187.16      200.05      8.07 o 
   0   9   8       74.87       76.04      4.12 o 
   1   9   8      600.68      575.76      9.48 o 
   2   9   8     1084.57     1015.07     15.69 o 
   3   9   8      392.42      430.24      7.69 o 
   4   9   8        3.27        1.50      1.51 o 
   5   9   8       18.45       20.50      2.05 o 
   6   9   8       37.45       41.51      2.66 o 
   7   9   8      434.05      445.37      8.68 o 
   8   9   8       36.45       37.69      2.87 o 
   9   9   8       79.29       75.62      3.93 o 
  10   9   8      167.09      168.09      5.48 o 
  11   9   8        1.01        1.33      3.35 o 
  12   9   8       16.82       12.48      4.02 o 
  -8  10   8       26.15       18.90      6.58 o 
  -7  10   8        7.67        4.31      3.64 o 
  -6  10   8        0.50        3.16      3.47 o 
  -5  10   8       56.94       52.37      6.25 o 
  -4  10   8       13.16       10.24      3.07 o 
  -3  10   8      333.96      356.33      9.48 o 
  -2  10   8      294.32      290.18      8.26 o 
  -1  10   8      348.79      327.60      8.40 o 
   0  10   8        2.18        0.92      2.22 o 
   1  10   8       37.66       47.48     12.39 o 
   2  10   8      208.24      186.17      6.04 o 
   3  10   8      324.75      333.92      8.76 o 
   4  10   8       19.88       26.99      2.14 o 
   5  10   8      199.33      172.46      4.77 o 
   6  10   8        4.68        3.69      1.99 o 
   7  10   8       14.67       14.33      2.43 o 
   8  10   8        7.79       12.80      2.44 o 
   9  10   8       75.47       99.07      4.42 o 
  10  10   8      156.05      154.93      5.47 o 
  11  10   8       19.67       23.08      4.19 o 
  -7  11   8       28.51       34.17      4.64 o 
  -6  11   8        0.04        3.80      3.61 o 
  -5  11   8       12.69       18.22      3.77 o 
  -4  11   8        1.21       -3.07      2.88 o 
  -3  11   8      258.51      272.19      7.94 o 
  -2  11   8      159.31      147.25     10.69 o 
  -1  11   8      193.51      173.65      6.28 o 
   0  11   8      266.00      271.20     13.47 o 
   1  11   8        6.25        7.49      2.62 o 
   2  11   8       46.86       38.13      3.36 o 
   3  11   8       38.56       32.12      4.19 o 
   4  11   8        5.07        6.19      3.98 o 
   5  11   8      266.15      274.25      6.23 o 
   6  11   8      175.49      195.56      9.40 o 
   7  11   8       19.25       18.18      2.61 o 
   8  11   8       67.39       55.97      3.55 o 
   9  11   8       12.07       15.75      2.90 o 
  10  11   8       15.73       12.00      6.07 o 
  11  11   8        2.83        3.96      3.70 o 
  -7  12   8        8.67        8.09      4.06 o 
  -6  12   8        0.59        0.74      3.68 o 
  -5  12   8       43.66       35.50      4.33 o 
  -4  12   8       29.94       25.88      3.95 o 
  -3  12   8       47.38       31.92      3.77 o 
  -2  12   8       51.45       52.88      4.15 o 
  -1  12   8        0.19       -1.44      2.71 o 
   0  12   8      555.82      505.81     11.79 o 
   1  12   8       62.77       59.15      4.31 o 
   2  12   8        3.32        2.11      2.62 o 
   3  12   8        4.43        2.86      2.95 o 
   4  12   8       18.09       13.84      3.03 o 
   5  12   8       10.40       14.14      3.35 o 
   6  12   8       80.66       87.24      5.25 o 
   7  12   8       28.84       33.00      4.13 o 
   8  12   8       93.49       85.79      4.29 o 
   9  12   8       23.42       23.93      3.19 o 
  10  12   8        4.52        5.73      3.75 o 
  -6  13   8        0.04       -1.95      3.58 o 
  -5  13   8       46.83       44.95      4.88 o 
  -4  13   8       30.61       29.22      5.58 o 
  -3  13   8        1.43        2.50      3.13 o 
  -2  13   8       83.34       87.97      5.76 o 
  -1  13   8       18.70       23.50      4.49 o 
   0  13   8       10.15        4.96      3.21 o 
   1  13   8       76.93       80.50     10.11 o 
   2  13   8       25.52       26.29      3.66 o 
   3  13   8      105.91      120.36      5.97 o 
   4  13   8      157.40      151.05      6.50 o 
   5  13   8        1.57        3.53      3.31 o 
   6  13   8       18.11       25.58      4.05 o 
   7  13   8        0.77       -3.00      3.85 o 
   8  13   8       38.29       37.58      4.70 o 
   9  13   8        3.17        3.12      5.22 o 
  -5  14   8       23.11       23.29      7.69 o 
  -4  14   8       25.87       18.85      3.79 o 
  -3  14   8        0.24       -0.01      3.36 o 
  -2  14   8       35.29       25.73      3.91 o 
  -1  14   8      100.79      105.01      5.86 o 
   0  14   8       19.90       15.60      3.45 o 
   1  14   8       43.68       39.25      4.27 o 
   2  14   8        0.36       -3.59      3.18 o 
   3  14   8       98.58      118.46      6.42 o 
   4  14   8       40.61       38.55      4.54 o 
   5  14   8        0.13       -3.28      3.36 o 
   6  14   8        4.50        8.29      3.76 o 
   7  14   8       58.96       56.81      5.31 o 
  -4  15   8       32.43       28.08      7.13 o 
  -3  15   8        1.81        8.90      3.84 o 
  -2  15   8        8.25       11.02      3.47 o 
  -1  15   8       85.75       81.79      5.44 o 
   0  15   8       16.51       11.58      3.72 o 
   1  15   8       41.64       41.72      4.65 o 
   2  15   8       45.54       57.26      5.15 o 
   3  15   8        0.17        2.68      3.63 o 
   4  15   8       43.79       49.20      5.11 o 
   5  15   8        0.52        6.58      3.89 o 
   6  15   8       26.59       27.25      4.69 o 
  -3  16   8       46.03       38.68      4.87 o 
  -2  16   8        2.23        1.67      5.05 o 
  -1  16   8       29.26       32.08      4.40 o 
   0  16   8        2.09        3.25      3.50 o 
   1  16   8       61.06       61.20      5.74 o 
   2  16   8       26.11       26.68      4.41 o 
   3  16   8        7.10        9.07      4.16 o 
   4  16   8        0.59        1.08      3.95 o 
   3  -8   9        6.73        8.74      6.13 o 
   4  -8   9       18.28       18.31      4.08 o 
   5  -8   9        5.74        3.28      5.30 o 
   6  -8   9       25.90       22.98      4.46 o 
   7  -8   9        0.17       -4.24      3.85 o 
   8  -8   9        2.46        8.23      4.26 o 
   9  -8   9        0.66       -6.16      6.07 o 
   1  -7   9        4.62       -2.23      3.90 o 
   2  -7   9       12.73       13.12      3.93 o 
   3  -7   9       38.72       43.04      7.08 o 
   4  -7   9      104.38      128.61      6.62 o 
   5  -7   9        6.14        4.92      3.58 o 
   6  -7   9       18.43       14.02      3.92 o 
   7  -7   9       20.96       14.31      4.03 o 
   8  -7   9       27.13       31.07      7.31 o 
   9  -7   9        0.69        0.26      3.90 o 
  10  -7   9        0.23       -3.71      3.74 o 
  -1  -6   9       11.56        9.86      6.77 o 
   0  -6   9        2.16        8.16      5.13 o 
   1  -6   9        4.90       -1.66      3.82 o 
   2  -6   9       76.36       71.24     11.20 o 
   3  -6   9        2.65        4.12      3.07 o 
   4  -6   9      115.82      137.78     10.01 o 
   5  -6   9       23.12       19.51      7.32 o 
   6  -6   9       51.62       46.26      4.51 o 
   7  -6   9       23.62       32.48      5.04 o 
   8  -6   9        5.47        2.68      3.60 o 
   9  -6   9        4.52        0.51      3.59 o 
  10  -6   9        1.50        4.86      3.73 o 
  11  -6   9        3.66        1.06      4.28 o 
  12  -6   9       11.08       14.74      4.42 o 
  -2  -5   9        0.49       -4.59      4.09 o 
  -1  -5   9       33.79       41.75      4.97 o 
   0  -5   9       26.07       22.26      4.31 o 
   1  -5   9      138.45      131.59      8.58 o 
   2  -5   9      140.68      159.20     13.97 o 
   3  -5   9      120.68      128.50      4.90 o 
   4  -5   9       78.32       62.60      4.55 o 
   5  -5   9      137.82      122.72      5.81 o 
   6  -5   9       16.19       13.08      3.38 o 
   7  -5   9       89.27       85.80      5.28 o 
   8  -5   9       11.25        5.82      5.30 o 
   9  -5   9        6.69        5.51      4.10 o 
  10  -5   9        2.55        3.99      3.49 o 
  11  -5   9        0.41       -0.63      3.67 o 
  12  -5   9        8.12        5.88      4.08 o 
  -3  -4   9        5.95        0.53      5.12 o 
  -2  -4   9       82.71       91.98      6.58 o 
  -1  -4   9        1.28        5.46      3.76 o 
   0  -4   9      176.95      148.89      7.42 o 
   1  -4   9       10.83        1.41      4.31 o 
   2  -4   9      201.34      229.92     10.14 o 
   3  -4   9       88.51       88.53      3.97 o 
   4  -4   9      148.37      166.58      8.83 o 
   5  -4   9       74.51       75.76      4.67 o 
   6  -4   9       57.20       50.23      4.16 o 
   7  -4   9      122.49      119.78      9.17 o 
   8  -4   9       43.31       41.23      4.11 o 
   9  -4   9       42.70       34.35      6.39 o 
  10  -4   9       17.16       19.14      3.68 o 
  11  -4   9        2.22       -2.86      3.57 o 
  12  -4   9       32.52       31.25      4.60 o 
  13  -4   9        0.51       -4.01      3.98 o 
  -4  -3   9        1.10       -3.55      4.61 o 
  -3  -3   9       58.20       65.78      5.78 o 
  -2  -3   9       40.45       42.03      4.62 o 
  -1  -3   9       77.14       71.96      7.16 o 
   0  -3   9      293.16      320.12     10.04 o 
   1  -3   9      306.66      299.87      6.77 o 
   2  -3   9      260.93      229.87      5.84 o 
   3  -3   9      104.88      120.45      4.21 o 
   4  -3   9       24.08       25.76      2.38 o 
   5  -3   9      475.74      438.88     10.77 o 
   6  -3   9      415.31      393.33     18.23 o 
   7  -3   9        4.79        4.15      2.90 o 
   8  -3   9       29.71       21.35      3.34 o 
   9  -3   9       14.06       11.10      3.24 o 
  10  -3   9        1.67       -4.03      2.91 o 
  11  -3   9       32.26       25.49      4.13 o 
  12  -3   9       72.30       63.52      5.27 o 
  13  -3   9       26.10       32.63      4.70 o 
  -5  -2   9       19.20       14.05      4.79 o 
  -4  -2   9       46.30       46.18      5.44 o 
  -3  -2   9       16.74       23.83      4.50 o 
  -2  -2   9      152.77      142.28      7.11 o 
  -1  -2   9        0.11        0.47      3.34 o 
   0  -2   9      270.31      350.68      9.87 o 
   1  -2   9      142.33      119.03      4.20 o 
   2  -2   9       35.45       20.14      2.22 o 
   3  -2   9       88.69      116.35      4.09 o 
   4  -2   9       66.63       61.85      2.92 o 
   5  -2   9      800.77      765.62     16.07 o 
   6  -2   9      347.31      358.99      9.35 o 
   7  -2   9       60.25       58.60      4.10 o 
   8  -2   9       99.49       88.93      6.38 o 
   9  -2   9        0.69       -0.35      3.18 o 
  10  -2   9       32.07       26.91      4.58 o 
  11  -2   9       21.55       18.84      5.22 o 
  12  -2   9        4.60        1.61      3.57 o 
  13  -2   9       58.03       50.19      5.12 o 
  14  -2   9       31.06       33.51      4.94 o 
  -5  -1   9       66.31       74.22      6.89 o 
  -4  -1   9       71.03       75.01      5.79 o 
  -3  -1   9       55.89       40.80      4.61 o 
  -2  -1   9      301.36      327.61      9.79 o 
  -1  -1   9       21.45       19.22      3.55 o 
   0  -1   9       24.71       20.20      2.24 o 
   1  -1   9       91.24       92.57      5.26 o 
   2  -1   9       58.39       36.96      2.50 o 
   3  -1   9     1165.96     1071.17     16.83 o 
   4  -1   9      970.38     1025.72     16.11 o 
   5  -1   9        0.37        0.05      1.37 o 
   6  -1   9      318.86      281.50      7.74 o 
   7  -1   9       19.23        8.91      2.69 o 
   8  -1   9       18.38       21.60      2.98 o 
   9  -1   9       33.17       27.17      3.27 o 
  10  -1   9       83.17       73.77      4.81 o 
  11  -1   9        1.57        1.90      3.17 o 
  12  -1   9        0.06       -1.48      3.41 o 
  13  -1   9       24.71       23.26      4.36 o 
  14  -1   9       60.90       55.12      8.20 o 
  -6   0   9       40.17       38.46      5.44 o 
  -5   0   9       16.18       14.23      4.46 o 
  -4   0   9      160.99      143.82      7.44 o 
  -3   0   9        4.43        8.11      3.54 o 
  -2   0   9      277.79      345.36      9.79 o 
  -1   0   9        1.79       -0.86      1.76 o 
   0   0   9      124.56      118.98      4.03 o 
   1   0   9       54.07       69.23      3.12 o 
   2   0   9        7.37        9.44      1.91 o 
   3   0   9     1216.48     1063.50     16.92 o 
   4   0   9      824.55      890.39     21.00 o 
   5   0   9       40.14       36.45      2.51 o 
   6   0   9      986.58      922.72     18.54 o 
   7   0   9        3.40        8.36      3.88 o 
   8   0   9       45.66       54.31      3.80 o 
   9   0   9       25.45       17.53      3.50 o 
  10   0   9        2.28        0.03      2.80 o 
  11   0   9      157.08      151.48      6.51 o 
  12   0   9        5.34        4.02      3.20 o 
  13   0   9        1.35        3.13      7.24 o 
  14   0   9       33.67       20.39      4.30 o 
  -6   1   9       32.50       25.91      4.95 o 
  -5   1   9        0.09       -2.31      3.94 o 
  -4   1   9       31.31       35.70      4.63 o 
  -3   1   9       66.35       57.52      4.77 o 
  -2   1   9       79.21       75.83      4.85 o 
  -1   1   9      240.04      231.52      5.43 o 
   0   1   9       69.75       52.98      2.74 o 
   1   1   9      467.95      455.04      8.32 o 
   2   1   9      646.54      686.55     15.61 o 
   3   1   9        1.73        0.38      1.40 o 
   4   1   9      837.65      791.72     12.63 o 
   5   1   9      182.86      220.25      4.54 o 
   6   1   9      431.97      459.98     10.60 o 
   7   1   9       29.96       26.95      2.96 o 
   8   1   9       13.37       18.28      2.74 o 
   9   1   9       72.83       80.40      9.27 o 
  10   1   9        0.26        0.39      4.15 o 
  11   1   9      168.75      159.16      6.62 o 
  12   1   9       57.21       70.42      6.54 o 
  13   1   9        5.91        6.67      3.68 o 
  14   1   9       57.40       53.04     10.42 o 
  -7   2   9       14.28       12.72      5.07 o 
  -6   2   9       33.40       37.38      5.15 o 
  -5   2   9       41.00       45.09      5.25 o 
  -4   2   9        8.57        1.14      3.32 o 
  -3   2   9       51.89       44.36      7.96 o 
  -2   2   9       40.75       59.41      3.74 o 
  -1   2   9      276.74      294.56      6.31 o 
   0   2   9       27.78       24.28      2.21 o 
   1   2   9      561.96      581.34     10.00 o 
   2   2   9     1205.45     1287.79     21.75 o 
   3   2   9        4.39       -0.49      1.43 o 
   4   2   9      566.24      497.20      8.53 o 
   5   2   9      184.08      195.64      4.18 o 
   6   2   9      306.33      306.00     14.36 o 
   7   2   9     1221.55     1172.47     22.96 o 
   8   2   9      284.93      332.55      8.70 o 
   9   2   9      276.64      329.24      9.04 o 
  10   2   9       27.97       27.28      3.41 o 
  11   2   9       18.15       22.38      5.75 o 
  12   2   9       32.79       26.16      3.84 o 
  13   2   9        3.15       -0.11      3.43 o 
  14   2   9       36.47       32.12      4.63 o 
  -7   3   9        1.32        1.76      4.52 o 
  -6   3   9        0.49       -4.41      3.97 o 
  -5   3   9       33.66       26.75      4.30 o 
  -4   3   9        3.61        3.94      3.41 o 
  -3   3   9      213.89      241.96      7.90 o 
  -2   3   9      148.47      131.11      5.08 o 
  -1   3   9      309.74      318.30      8.91 o 
   0   3   9      600.49      585.85     10.19 o 
   1   3   9      210.18      242.96      7.62 o 
   2   3   9      996.06      945.04     18.04 o 
   3   3   9      216.66      239.12      5.04 o 
   4   3   9      148.86      207.26      6.29 o 
   5   3   9     1008.53      950.52     22.70 o 
   6   3   9       14.23       10.91      1.94 o 
   7   3   9      619.25      668.00     18.56 o 
   8   3   9        9.28        5.66      2.41 o 
   9   3   9       62.50       40.14      3.68 o 
  10   3   9      160.63      195.01      6.92 o 
  11   3   9       38.94       36.00      3.90 o 
  12   3   9       80.27       71.76      4.93 o 
  13   3   9       21.65       15.95      3.94 o 
  14   3   9       13.92       14.53      9.94 o 
  -7   4   9       54.90       54.75      5.62 o 
  -6   4   9       49.43       50.45      5.23 o 
  -5   4   9       10.96        5.59      3.75 o 
  -4   4   9        3.62        3.55      3.41 o 
  -3   4   9      307.50      332.77      7.24 o 
  -2   4   9       60.90       51.45      3.29 o 
  -1   4   9      199.07      202.66      5.22 o 
   0   4   9     1245.27     1382.06     21.09 o 
   1   4   9       59.47       51.51      2.58 o 
   2   4   9       86.04       69.45      3.09 o 
   3   4   9      106.86      104.48      4.57 o 
   4   4   9      130.97      151.83      3.89 o 
   5   4   9     4970.99     4897.50     69.60 o 
   6   4   9      294.67      326.60      6.17 o 
   7   4   9      434.35      481.28      8.32 o 
   8   4   9      129.77      124.00      3.53 o 
   9   4   9        0.19        1.65      2.66 o 
  10   4   9        8.31        4.53      4.27 o 
  11   4   9       25.32       25.04      4.24 o 
  12   4   9       24.10       18.11      6.57 o 
  13   4   9      150.47      158.02      7.21 o 
  14   4   9        0.40       -2.83      3.71 o 
  -7   5   9       54.26       61.74      5.64 o 
  -6   5   9       18.80       18.09      4.33 o 
  -5   5   9       27.64       36.46      6.29 o 
  -4   5   9       40.30       39.97      3.01 o 
  -3   5   9      180.47      160.12      4.81 o 
  -2   5   9      287.92      282.62      7.85 o 
  -1   5   9       19.52       21.45      2.25 o 
   0   5   9     1673.52     1600.35     24.06 o 
   1   5   9      242.09      216.31      4.88 o 
   2   5   9      245.93      222.58      5.44 o 
   3   5   9       27.56       24.14      1.86 o 
   4   5   9       35.07       26.63      1.88 o 
   5   5   9      540.80      638.75     10.54 o 
   6   5   9       83.92       68.14      2.73 o 
   7   5   9       76.58       58.33      4.47 o 
   8   5   9      955.48     1053.97     16.62 o 
   9   5   9       70.49       68.37      3.91 o 
  10   5   9        1.14        0.03      3.06 o 
  11   5   9        2.31        3.43      4.39 o 
  12   5   9       16.35       18.81      3.86 o 
  13   5   9      145.86      141.48      6.77 o 
  14   5   9       17.85       17.73      4.29 o 
  -7   6   9       18.89       16.95      4.33 o 
  -6   6   9        0.77       -2.01      3.68 o 
  -5   6   9       46.87       44.98      4.38 o 
  -4   6   9      121.50      143.73      7.30 o 
  -3   6   9       62.82       66.47      4.58 o 
  -2   6   9      245.45      298.98      6.47 o 
  -1   6   9       51.73       47.14      2.69 o 
   0   6   9      309.74      303.13      7.14 o 
   1   6   9      375.76      370.58      6.88 o 
   2   6   9      723.50      704.52     12.90 o 
   3   6   9     2593.84     2608.98     46.65 o 
   4   6   9       78.06       59.76      2.65 o 
   5   6   9       82.29       90.06      3.07 o 
   6   6   9       37.96       29.18      2.41 o 
   7   6   9      160.21      159.39      5.36 o 
   8   6   9       94.26      112.43      3.87 o 
   9   6   9      100.87      111.23     10.61 o 
  10   6   9       38.18       36.57      2.76 o 
  11   6   9      152.78      161.88      7.96 o 
  12   6   9        2.24       -1.01      3.37 o 
  13   6   9       51.59       57.16      9.03 o 
  -7   7   9        7.03       11.03      4.12 o 
  -6   7   9        6.38        7.93      3.52 o 
  -5   7   9       45.38       48.50      3.49 o 
  -4   7   9      103.71      118.64      4.54 o 
  -3   7   9       10.97       16.79      2.37 o 
  -2   7   9      312.97      291.29      6.37 o 
  -1   7   9      578.51      575.31     22.12 o 
   0   7   9        0.41       -0.02      1.47 o 
   1   7   9      203.51      202.63      6.14 o 
   2   7   9      119.50      126.45      5.13 o 
   3   7   9      406.51      399.80      8.06 o 
   4   7   9       82.89       77.07      3.61 o 
   5   7   9      230.65      193.72      4.63 o 
   6   7   9       46.31       62.88      2.85 o 
   7   7   9       99.76       84.37      3.44 o 
   8   7   9       31.31       41.28      3.79 o 
   9   7   9      303.10      353.72      7.50 o 
  10   7   9       97.54      112.91      4.38 o 
  11   7   9      370.29      371.16     12.02 o 
  12   7   9       91.08      101.62      5.93 o 
  13   7   9       46.85       45.14      4.70 o 
  -7   8   9        5.80        3.44      5.35 o 
  -6   8   9       68.61       67.29      5.03 o 
  -5   8   9        4.16        4.43      3.34 o 
  -4   8   9       23.78       22.33      2.64 o 
  -3   8   9        4.11        4.63      2.04 o 
  -2   8   9      117.00      128.16      7.58 o 
  -1   8   9      258.76      272.94     11.36 o 
   0   8   9        0.83        1.54      1.47 o 
   1   8   9      940.95      823.91     13.12 o 
   2   8   9      127.81      128.23      6.19 o 
   3   8   9        2.51       -0.36      1.43 o 
   4   8   9       93.80       68.56      2.97 o 
   5   8   9      117.30      118.48      3.77 o 
   6   8   9      153.02      142.60      5.80 o 
   7   8   9      563.08      551.49     10.05 o 
   8   8   9       18.34       16.62      4.07 o 
   9   8   9      254.29      242.66      7.86 o 
  10   8   9        3.89        5.96      2.50 o 
  11   8   9      146.65      158.65      5.49 o 
  12   8   9      121.11      141.02      7.08 o 
  13   8   9       23.48       30.76      7.67 o 
  -7   9   9        2.43        6.84      6.08 o 
  -6   9   9       30.51       38.46      4.51 o 
  -5   9   9       34.18       29.10      4.11 o 
  -4   9   9       98.86       90.68      5.32 o 
  -3   9   9      128.02      118.68      5.56 o 
  -2   9   9       30.39       22.79      5.42 o 
  -1   9   9       26.42       19.11      3.07 o 
   0   9   9        7.87        7.31      2.49 o 
   1   9   9       59.34       47.92      2.44 o 
   2   9   9      826.04      821.79     13.15 o 
   3   9   9       27.73       19.10      1.86 o 
   4   9   9      101.58       92.63      3.50 o 
   5   9   9        3.67       -0.73      1.68 o 
   6   9   9      130.73      123.30      4.37 o 
   7   9   9      396.94      452.92     10.10 o 
   8   9   9        4.06        8.97      2.41 o 
   9   9   9      353.88      340.60      7.65 o 
  10   9   9      190.08      204.05      7.48 o 
  11   9   9       29.36       44.08      4.26 o 
  12   9   9       81.02       87.66      8.36 o 
  -7  10   9        2.40        2.59      3.78 o 
  -6  10   9        2.47        4.64      3.71 o 
  -5  10   9       20.41       25.19      4.98 o 
  -4  10   9       51.32       57.75      4.54 o 
  -3  10   9      147.59      157.72      6.55 o 
  -2  10   9       30.89       37.05      5.28 o 
  -1  10   9      258.36      258.81     15.68 o 
   0  10   9        1.57       -0.32      2.46 o 
   1  10   9        2.32        3.48      2.40 o 
   2  10   9      169.26      146.01      7.60 o 
   3  10   9       99.77       90.66      4.60 o 
   4  10   9      215.10      194.83      4.88 o 
   5  10   9      518.39      475.41     14.36 o 
   6  10   9       44.83       39.15      2.75 o 
   7  10   9      143.35      142.92      4.90 o 
   8  10   9       13.97       12.56      2.64 o 
   9  10   9      165.43      173.81      7.14 o 
  10  10   9      194.34      206.04      6.29 o 
  11  10   9        0.20        1.60      2.70 o 
  -7  11   9       18.51       18.08      5.23 o 
  -6  11   9        4.17        1.21      6.10 o 
  -5  11   9        7.42        5.79      3.49 o 
  -4  11   9        2.15        4.58      3.41 o 
  -3  11   9       68.38       65.19      4.72 o 
  -2  11   9       58.30       53.19      4.26 o 
  -1  11   9      175.59      162.10      6.06 o 
   0  11   9      316.53      271.96      7.74 o 
   1  11   9        0.53        1.56      2.54 o 
   2  11   9        3.38        1.07      2.51 o 
   3  11   9        3.46        6.30      2.65 o 
   4  11   9      225.91      259.29      7.87 o 
   5  11   9      490.95      472.21     11.38 o 
   6  11   9        7.93        5.64      3.79 o 
   7  11   9      309.42      302.91     13.05 o 
   8  11   9       41.78       45.48      3.41 o 
   9  11   9       39.35       54.74      3.79 o 
  10  11   9      125.95      145.61      5.54 o 
  11  11   9        2.75        2.44      3.68 o 
  -6  12   9        1.25        1.16      3.89 o 
  -5  12   9       30.08       29.23      5.55 o 
  -4  12   9        9.19        5.96      3.53 o 
  -3  12   9       34.59       27.34      3.93 o 
  -2  12   9       13.04       17.16      3.53 o 
  -1  12   9       24.83       26.32      3.66 o 
   0  12   9      413.54      391.06     10.91 o 
   1  12   9      144.22      139.13      8.92 o 
   2  12   9       49.16       46.95      4.79 o 
   3  12   9       96.37       83.80      8.46 o 
   4  12   9       63.43       63.22      5.49 o 
   5  12   9       24.21       27.49      5.71 o 
   6  12   9        8.38        6.93      6.03 o 
   7  12   9      160.18      178.75     16.52 o 
   8  12   9      100.85      103.68      6.10 o 
   9  12   9        1.34        7.81      2.93 o 
  10  12   9        6.46        8.33      3.05 o 
  -6  13   9        4.46       10.18      4.07 o 
  -5  13   9       39.93       44.77      4.94 o 
  -4  13   9       11.31        8.99      3.75 o 
  -3  13   9        4.29        3.50      3.47 o 
  -2  13   9       68.17       59.11      4.51 o 
  -1  13   9        0.00       -0.02      2.86 o 
   0  13   9       59.47       53.38      4.22 o 
   1  13   9       20.12       14.60      3.43 o 
   2  13   9       44.74       42.13      4.18 o 
   3  13   9      133.93      148.62      8.26 o 
   4  13   9       10.07       11.92      3.28 o 
   5  13   9       12.31       12.27      3.43 o 
   6  13   9       15.31       11.81      3.66 o 
   7  13   9       45.22       54.22      7.42 o 
   8  13   9      120.78      125.95     10.59 o 
   9  13   9        0.44        5.99      4.59 o 
  -5  14   9       25.60       32.01      4.65 o 
  -4  14   9        8.35       11.68      3.77 o 
  -3  14   9       23.97       22.39      4.08 o 
  -2  14   9       75.94       63.49      4.75 o 
  -1  14   9       47.04       41.04      4.33 o 
   0  14   9        3.00       -0.57      3.62 o 
   1  14   9       20.25       15.84      3.46 o 
   2  14   9        0.90       -4.49      3.27 o 
   3  14   9       71.14       76.51      5.28 o 
   4  14   9       13.44       12.12      3.65 o 
   5  14   9       37.65       36.22      4.47 o 
   6  14   9       11.43       17.50      4.16 o 
   7  14   9       12.31       14.50      4.15 o 
   8  14   9        6.27        4.21      5.72 o 
  -4  15   9       21.63       17.93      4.38 o 
  -3  15   9       12.76       12.85      4.11 o 
  -2  15   9       26.87       26.70      4.26 o 
  -1  15   9       24.30       18.54      3.74 o 
   0  15   9        0.92       -0.58      3.09 o 
   1  15   9       35.56       42.80      4.66 o 
   2  15   9       18.62       13.63      3.70 o 
   3  15   9        1.02        4.60      3.73 o 
   4  15   9       19.20       22.53      4.33 o 
   5  15   9        7.08        4.69      3.76 o 
   6  15   9       53.38       64.02      5.61 o 
  -2  16   9        6.70        6.99      3.70 o 
  -1  16   9        8.62       13.66      3.93 o 
   0  16   9        0.63       -1.64      3.48 o 
   1  16   9       44.51       45.52      4.95 o 
   2  16   9        9.67       11.25      4.19 o 
   3  16   9        0.37        6.54      4.03 o 
   4  16   9        0.51        1.43      3.95 o 
   4  -7  10       16.68       15.16      6.36 o 
   5  -7  10        8.52        6.17      3.90 o 
   6  -7  10       34.09       46.94      4.96 o 
   7  -7  10        1.16       -3.66      3.81 o 
   8  -7  10       18.64       14.79      4.19 o 
   9  -7  10        0.53       -5.96      3.97 o 
   1  -6  10       11.63        8.01      4.26 o 
   2  -6  10       35.25       42.24      7.37 o 
   3  -6  10        6.54       -1.36      5.51 o 
   4  -6  10       45.97       40.58      4.57 o 
   5  -6  10        0.07       -0.97      3.87 o 
   6  -6  10       27.34       26.91      4.29 o 
   7  -6  10        0.17       -5.02      3.34 o 
   8  -6  10        8.83        5.15      3.76 o 
   9  -6  10        0.25        0.15      3.79 o 
  10  -6  10        2.16       -0.31      5.32 o 
   0  -5  10        1.11       -1.78      4.06 o 
   1  -5  10       30.97       33.15      4.50 o 
   2  -5  10        5.81        9.16      3.80 o 
   3  -5  10        5.13        2.90      6.45 o 
   4  -5  10       55.49       58.92      4.63 o 
   5  -5  10       16.02       13.96      3.67 o 
   6  -5  10       36.26       30.43      4.12 o 
   7  -5  10       14.57       14.47      3.63 o 
   8  -5  10       32.91       24.88      4.07 o 
   9  -5  10       15.80        9.77      3.99 o 
  10  -5  10        6.44        1.90      3.69 o 
  11  -5  10        3.24        1.87      5.55 o 
  12  -5  10       20.52       26.53      4.64 o 
  -1  -4  10       12.28       12.14      7.39 o 
   0  -4  10      121.89      112.39      6.39 o 
   1  -4  10       99.63       95.78      5.83 o 
   2  -4  10      133.87      118.53      6.14 o 
   3  -4  10        2.19        2.45      2.50 o 
   4  -4  10       25.73       17.45      3.48 o 
   5  -4  10        2.59        2.81      2.96 o 
   6  -4  10        0.20       -4.21      2.80 o 
   7  -4  10        0.99       -0.75      3.01 o 
   8  -4  10        0.34        1.90      3.38 o 
   9  -4  10       23.28       24.15      4.03 o 
  10  -4  10       41.26       41.12      5.94 o 
  11  -4  10        0.31        1.10      5.16 o 
  12  -4  10       36.89       39.96      4.82 o 
  -2  -3  10        6.79        7.34      4.06 o 
  -1  -3  10        6.08        6.69      3.82 o 
   0  -3  10       37.70       32.59      4.28 o 
   1  -3  10        3.24        1.15      3.26 o 
   2  -3  10      328.04      333.68      7.33 o 
   3  -3  10       16.78       12.63      4.10 o 
   4  -3  10      160.08      155.79      9.85 o 
   5  -3  10       81.59      100.81      5.41 o 
   6  -3  10        5.40        5.30      2.89 o 
   7  -3  10       26.39       24.59      3.64 o 
   8  -3  10       80.15       90.95     16.86 o 
   9  -3  10       15.25       10.80      3.46 o 
  10  -3  10       40.05       42.88      4.49 o 
  11  -3  10        3.80        0.53      3.44 o 
  12  -3  10       28.18       28.77      5.67 o 
  13  -3  10       20.14       14.79      4.32 o 
  -3  -2  10       34.89       34.41      5.07 o 
  -2  -2  10       49.50       50.19      5.55 o 
  -1  -2  10       56.92       69.14      6.16 o 
   0  -2  10      265.78      262.00      8.66 o 
   1  -2  10      196.22      206.64      8.20 o 
   2  -2  10      254.60      253.50      7.74 o 
   3  -2  10       42.66       32.60      2.63 o 
   4  -2  10        1.40        0.82      1.96 o 
   5  -2  10       32.47       31.71      3.40 o 
   6  -2  10        2.57        2.63      2.59 o 
   7  -2  10       21.20       20.72      3.15 o 
   8  -2  10       46.52       53.26      6.30 o 
   9  -2  10        0.57       -4.03      2.79 o 
  10  -2  10       53.61       61.01      4.60 o 
  11  -2  10        8.10        4.12      3.55 o 
  12  -2  10       27.30       30.22      4.37 o 
  13  -2  10       63.81       64.93      9.18 o 
  -4  -1  10       22.16       29.85      5.18 o 
  -3  -1  10       21.92       20.40      4.51 o 
  -2  -1  10       19.97       23.48      4.30 o 
  -1  -1  10        5.95        6.48      3.55 o 
   0  -1  10      276.55      276.00     10.20 o 
   1  -1  10      105.45      104.49      4.18 o 
   2  -1  10      332.96      328.86      9.07 o 
   3  -1  10      550.45      580.71     10.34 o 
   4  -1  10       65.94       51.14      2.78 o 
   5  -1  10      505.97      463.75     20.57 o 
   6  -1  10       85.55      110.97      5.35 o 
   7  -1  10       70.29       86.25      4.87 o 
   8  -1  10        7.92        1.84      2.54 o 
   9  -1  10        5.57        5.48      3.09 o 
  10  -1  10       87.24       78.29      4.97 o 
  11  -1  10        0.33        3.47      4.14 o 
  12  -1  10        1.15        4.91      3.52 o 
  13  -1  10       17.48       16.50      5.93 o 
  14  -1  10       11.99        5.96      4.31 o 
  -4   0  10       61.65       60.74      5.59 o 
  -3   0  10       58.58       58.02      5.30 o 
  -2   0  10      424.63      409.90     11.30 o 
  -1   0  10       76.38       85.86      5.25 o 
   0   0  10       38.25       40.38      2.72 o 
   1   0  10       74.49       79.94      3.75 o 
   2   0  10        0.90        3.00      3.28 o 
   3   0  10      623.53      574.02     10.12 o 
   4   0  10      301.55      273.46      6.54 o 
   5   0  10      192.70      195.51      6.57 o 
   6   0  10       19.92       23.34      3.04 o 
   7   0  10       25.21       26.46      5.77 o 
   8   0  10       12.02        7.94      2.69 o 
   9   0  10       93.99       75.08      4.61 o 
  10   0  10      162.81      177.22      6.68 o 
  11   0  10      176.49      172.15      7.03 o 
  12   0  10       23.76       20.14      4.22 o 
  13   0  10       14.49       12.77      7.23 o 
  14   0  10       14.18       10.32      4.27 o 
  -5   1  10        8.53        8.52      5.12 o 
  -4   1  10       36.45       32.87      4.68 o 
  -3   1  10        8.35        6.23      3.69 o 
  -2   1  10      239.66      257.95      8.63 o 
  -1   1  10       57.68       58.76      4.55 o 
   0   1  10       36.02       39.72      2.75 o 
   1   1  10      752.70      751.31     12.62 o 
   2   1  10      116.24      128.37      7.15 o 
   3   1  10     1325.42     1168.53     18.19 o 
   4   1  10      459.12      472.18      8.45 o 
   5   1  10      153.62      173.10      4.29 o 
   6   1  10      200.13      182.79      7.30 o 
   7   1  10       40.37       31.91      3.18 o 
   8   1  10       31.32       18.70      2.99 o 
   9   1  10       76.73       73.10      4.61 o 
  10   1  10       11.68       10.32      3.19 o 
  11   1  10      114.67      131.68     11.53 o 
  12   1  10      131.11      114.17      6.40 o 
  13   1  10        7.96        3.75      3.76 o 
  14   1  10       27.07       25.23      4.41 o 
  -5   2  10       18.12       16.96      4.80 o 
  -4   2  10      190.55      202.20      8.93 o 
  -3   2  10       44.63       51.14      5.63 o 
  -2   2  10        7.18       -2.17      4.24 o 
  -1   2  10       62.12       48.08      2.95 o 
   0   2  10        0.02       -1.02      1.94 o 
   1   2  10     1022.97      998.15     31.77 o 
   2   2  10      545.26      538.73      9.65 o 
   3   2  10       25.60       30.51      2.32 o 
   4   2  10      498.13      506.61      8.92 o 
   5   2  10      106.52       97.75      3.15 o 
   6   2  10       32.27       40.52      3.27 o 
   7   2  10      425.40      459.91     18.57 o 
   8   2  10        9.22        6.92      2.74 o 
   9   2  10      192.29      183.90      6.71 o 
  10   2  10       46.37       55.63      4.34 o 
  11   2  10      110.44      117.88      5.84 o 
  12   2  10      185.94      181.95      7.35 o 
  13   2  10        3.63        2.27      3.44 o 
  14   2  10       23.99       30.64      4.63 o 
  -6   3  10       14.19        5.89      4.52 o 
  -5   3  10        1.79       -0.71      4.10 o 
  -4   3  10       94.59      102.36      6.10 o 
  -3   3  10       73.16       67.47      4.99 o 
  -2   3  10       27.69       29.42      2.67 o 
  -1   3  10      218.77      245.60      7.75 o 
   0   3  10        8.99       20.11      3.10 o 
   1   3  10     1267.50     1223.24     19.09 o 
   2   3  10      811.24      823.14     13.44 o 
   3   3  10       15.21       16.56      1.88 o 
   4   3  10     1523.04     1527.04     22.97 o 
   5   3  10        8.95       11.54      2.47 o 
   6   3  10       17.69       11.14      1.44 o 
   7   3  10       69.89       67.16      3.99 o 
   8   3  10       38.51       30.50      3.31 o 
   9   3  10       35.48       41.75      3.88 o 
  10   3  10      164.11      147.32      6.54 o 
  11   3  10        0.67       -2.21      2.93 o 
  12   3  10      176.47      161.96      6.97 o 
  13   3  10        0.89        3.42      3.52 o 
  14   3  10       36.02       38.52      4.80 o 
  -6   4  10       15.17       20.60      5.06 o 
  -5   4  10       42.43       36.50      4.72 o 
  -4   4  10        0.48        0.95      5.46 o 
  -3   4  10       88.32       76.14      5.53 o 
  -2   4  10        6.81        9.34      2.43 o 
  -1   4  10      399.18      469.37     11.99 o 
   0   4  10      376.00      330.52      7.04 o 
   1   4  10       91.34       82.77      6.06 o 
   2   4  10      217.71      212.90      5.10 o 
   3   4  10        6.44        4.58      1.70 o 
   4   4  10       60.96       60.76      2.84 o 
   5   4  10      226.41      197.22      4.48 o 
   6   4  10       23.96       33.14      1.94 o 
   7   4  10      811.54      887.82     14.07 o 
   8   4  10       14.13       18.46      3.09 o 
   9   4  10      427.46      433.68     11.02 o 
  10   4  10       40.85       40.42      5.41 o 
  11   4  10        4.14        1.30      3.12 o 
  12   4  10       97.58       79.14      5.24 o 
  13   4  10       40.57       40.06      7.86 o 
  14   4  10        4.19        2.59      3.89 o 
  -6   5  10        1.98       -2.04      4.04 o 
  -5   5  10       87.08       88.66      9.06 o 
  -4   5  10       18.85       15.17      3.77 o 
  -3   5  10       85.26       96.17      4.46 o 
  -2   5  10        0.60        1.45      2.26 o 
  -1   5  10      543.24      526.13     11.16 o 
   0   5  10      974.86     1048.85     16.75 o 
   1   5  10       13.00        5.93      1.85 o 
   2   5  10      694.35      708.61     12.00 o 
   3   5  10      144.19      153.05      4.17 o 
   4   5  10       44.42       38.17      2.28 o 
   5   5  10      320.17      316.76      7.23 o 
   6   5  10      119.17      151.33      4.00 o 
   7   5  10       18.69       25.04      1.93 o 
   8   5  10      583.21      562.98      9.80 o 
   9   5  10      197.09      178.18      6.76 o 
  10   5  10       51.56       62.55      4.51 o 
  11   5  10        1.47       -1.82      2.94 o 
  12   5  10       75.24       76.61      5.36 o 
  13   5  10       39.83       44.69      4.68 o 
  14   5  10        2.62       -0.67      3.63 o 
  -6   6  10        0.22        5.59      4.05 o 
  -5   6  10       72.90       69.60      7.73 o 
  -4   6  10       20.14       15.87      3.69 o 
  -3   6  10      105.72      110.40      7.34 o 
  -2   6  10      112.63      104.22      5.86 o 
  -1   6  10       26.71       21.07      2.50 o 
   0   6  10      350.50      369.49      7.34 o 
   1   6  10       12.14       24.26      2.16 o 
   2   6  10       38.65       31.73      2.22 o 
   3   6  10     1441.11     1484.34     22.46 o 
   4   6  10       12.09        7.91      1.81 o 
   5   6  10      981.56     1009.39     15.88 o 
   6   6  10       27.05       28.90      2.53 o 
   7   6  10       45.95       31.05      2.28 o 
   8   6  10      285.53      355.11      9.69 o 
   9   6  10       68.91       70.91      3.24 o 
  10   6  10      167.37      147.25      6.33 o 
  11   6  10       34.36       37.25      4.21 o 
  12   6  10       20.68       24.82      4.35 o 
  13   6  10       27.13       18.90      4.05 o 
  -6   7  10        2.92        0.86      3.63 o 
  -5   7  10       65.21       58.37      7.47 o 
  -4   7  10        3.56       -1.02      2.53 o 
  -3   7  10      143.43      158.55      5.12 o 
  -2   7  10      328.94      375.20      7.83 o 
  -1   7  10       27.29       21.64      2.34 o 
   0   7  10      187.61      137.80      4.37 o 
   1   7  10       86.77      116.23      3.94 o 
   2   7  10      328.22      318.16      9.51 o 
   3   7  10      936.40      970.71     15.35 o 
   4   7  10      172.51      149.16      4.18 o 
   5   7  10      140.93      139.73      4.12 o 
   6   7  10      511.95      521.92      9.34 o 
   7   7  10        2.76        2.22      1.80 o 
   8   7  10        9.69       21.67      2.30 o 
   9   7  10        9.75       10.31      2.09 o 
  10   7  10      211.21      213.68      7.78 o 
  11   7  10      226.56      242.71      8.69 o 
  12   7  10        0.18        3.37      3.51 o 
  13   7  10       34.08       29.48      4.34 o 
  -6   8  10       23.58       23.26      6.52 o 
  -5   8  10       54.75       47.83      4.82 o 
  -4   8  10       35.93       28.89      6.74 o 
  -3   8  10       34.21       43.64      4.10 o 
  -2   8  10      119.85      122.46      4.45 o 
  -1   8  10       17.05       13.36      2.11 o 
   0   8  10        2.25        2.33      1.75 o 
   1   8  10      940.25     1041.91     20.65 o 
   2   8  10       24.45       35.69      2.93 o 
   3   8  10     1064.51     1062.40     16.65 o 
   4   8  10      112.22      129.14      5.73 o 
   5   8  10      245.40      215.25      5.16 o 
   6   8  10      249.34      307.50      6.54 o 
   7   8  10       19.07       15.16      2.53 o 
   8   8  10       19.47       18.46      2.40 o 
   9   8  10       44.48       58.76      3.30 o 
  10   8  10       37.58       61.22      5.29 o 
  11   8  10      191.09      174.87     18.11 o 
  12   8  10        4.03        1.92      3.47 o 
  13   8  10       26.64       29.42      4.57 o 
  -6   9  10        9.02       14.96      6.42 o 
  -5   9  10        7.40        5.36      5.28 o 
  -4   9  10      122.53      138.02      8.51 o 
  -3   9  10       51.35       49.63      4.49 o 
  -2   9  10       86.59       78.89      8.39 o 
  -1   9  10       23.17       28.63      4.05 o 
   0   9  10      259.62      258.58      8.44 o 
   1   9  10      179.31      163.12      4.35 o 
   2   9  10      450.99      474.18      8.55 o 
   3   9  10      165.34      169.78      5.56 o 
   4   9  10      386.72      377.52      7.31 o 
   5   9  10       19.17       14.74      2.09 o 
   6   9  10       22.19       28.63      2.52 o 
   7   9  10        1.27       -0.38      3.09 o 
   8   9  10      142.93      143.79      7.83 o 
   9   9  10      235.94      270.89      8.64 o 
  10   9  10        4.99        2.76      2.61 o 
  11   9  10       87.06       86.23      4.39 o 
  12   9  10        2.75        4.78      5.80 o 
  -6  10  10        6.94        7.78      4.83 o 
  -5  10  10        0.01       -1.41      3.59 o 
  -4  10  10       52.66       47.61      4.51 o 
  -3  10  10      136.19      133.19      6.22 o 
  -2  10  10        0.21       -2.26      2.97 o 
  -1  10  10      288.91      283.85      8.56 o 
   0  10  10      103.83      104.06     11.44 o 
   1  10  10      118.12      109.13      7.02 o 
   2  10  10       66.64       91.09      4.90 o 
   3  10  10      227.43      220.24      6.92 o 
   4  10  10      250.58      245.16      5.58 o 
   5  10  10      283.77      301.36      6.61 o 
   6  10  10       28.69       25.44      2.50 o 
   7  10  10       66.58       68.41      3.51 o 
   8  10  10      133.68      166.94      5.57 o 
   9  10  10      239.84      238.72      6.95 o 
  10  10  10       73.90       93.72     10.78 o 
  11  10  10       52.24       66.87      4.11 o 
  12  10  10       18.58       12.82      6.15 o 
  -6  11  10       16.37       15.23      4.33 o 
  -5  11  10       10.21        5.40      3.67 o 
  -4  11  10        9.29        5.98      3.44 o 
  -3  11  10       43.84       39.03      4.16 o 
  -2  11  10        3.00        4.25      3.38 o 
  -1  11  10      212.01      222.40      9.63 o 
   0  11  10      220.06      223.00      8.33 o 
   1  11  10       60.26       58.09      8.73 o 
   2  11  10       29.99       21.19      3.06 o 
   3  11  10       18.40       17.46      3.64 o 
   4  11  10       90.43      106.13      5.36 o 
   5  11  10      158.31      161.77      6.32 o 
   6  11  10        1.55        3.37      2.16 o 
   7  11  10      324.06      325.38      8.08 o 
   8  11  10        0.31       -0.61      2.52 o 
   9  11  10       83.56       82.79      4.33 o 
  10  11  10       77.48       96.69      6.54 o 
  11  11  10       38.30       42.90      3.76 o 
  -5  12  10       30.49       34.67      5.32 o 
  -4  12  10        3.57        2.75      3.56 o 
  -3  12  10       33.88       32.81      4.28 o 
  -2  12  10        2.58        0.09      3.25 o 
  -1  12  10       91.48       91.63      5.25 o 
   0  12  10      101.42      100.53      8.09 o 
   1  12  10       16.93        8.72      3.05 o 
   2  12  10       84.40       72.67      4.62 o 
   3  12  10       45.24       51.29      7.93 o 
   4  12  10       77.78       76.41      6.81 o 
   5  12  10       19.68       16.99      3.36 o 
   6  12  10       10.73       12.38      3.46 o 
   7  12  10      296.03      325.05      9.72 o 
   8  12  10       89.51       89.18      7.34 o 
   9  12  10       22.89       27.10      4.33 o 
  10  12  10       48.24       47.74      5.14 o 
  -5  13  10       20.53       26.64      4.71 o 
  -4  13  10        0.03       -2.46      3.57 o 
  -3  13  10       20.33       16.42      3.96 o 
  -2  13  10       71.09       65.96      4.97 o 
  -1  13  10        0.54        1.41      3.32 o 
   0  13  10       27.07       26.92      3.79 o 
   1  13  10        4.02        1.43      3.01 o 
   2  13  10      159.06      176.00      6.99 o 
   3  13  10       93.16       85.94      5.26 o 
   4  13  10        7.88        3.25      3.21 o 
   5  13  10       67.82       73.87      5.20 o 
   6  13  10        3.63        7.94      3.54 o 
   7  13  10      105.78      128.01      8.00 o 
   8  13  10      148.79      178.71      8.12 o 
   9  13  10        9.85       10.42      4.14 o 
  -4  14  10        0.57       -2.32      3.69 o 
  -3  14  10       38.50       37.73      4.61 o 
  -2  14  10       39.17       35.37      4.32 o 
  -1  14  10       15.42       10.56      4.08 o 
   0  14  10       16.47       13.42      3.77 o 
   1  14  10        1.58        0.77      3.19 o 
   2  14  10       46.06       48.94      4.53 o 
   3  14  10       40.12       37.72      4.40 o 
   4  14  10        1.71        0.53      3.43 o 
   5  14  10      129.63      136.21      6.96 o 
   6  14  10       44.31       46.21      4.89 o 
   7  14  10       13.69       20.65      4.46 o 
   8  14  10       48.98       64.16      5.75 o 
  -3  15  10       14.12       17.83      4.36 o 
  -2  15  10       18.31       17.73      5.92 o 
  -1  15  10        0.96        1.04      4.07 o 
   0  15  10        7.23        9.48      3.60 o 
   1  15  10       29.25       30.31      4.24 o 
   2  15  10        1.11        1.56      3.33 o 
   3  15  10        4.15        3.60      3.44 o 
   4  15  10        4.14        4.54      3.87 o 
   5  15  10       50.11       58.26      7.28 o 
   6  15  10       97.46      115.12     20.46 o 
  -1  16  10        0.67        0.05      3.69 o 
   0  16  10        0.75       -2.78      3.51 o 
   1  16  10       49.57       46.22      4.89 o 
   2  16  10        3.27        3.82      3.64 o 
   3  16  10       24.66       22.98      9.78 o 
   4  16  10        3.16        4.38      4.01 o 
   5  -6  11       11.22       11.17      3.97 o 
   6  -6  11       65.34       71.46      7.61 o 
   7  -6  11        0.80       -5.70      3.80 o 
   8  -6  11        1.80        1.83      4.10 o 
   2  -5  11        7.73       14.24      6.51 o 
   3  -5  11        0.74       -2.19      5.79 o 
   4  -5  11       22.20       19.89      5.68 o 
   5  -5  11        1.21       -4.36      3.67 o 
   6  -5  11       38.52       44.33      4.77 o 
   7  -5  11        4.30       -3.05      3.68 o 
   8  -5  11       23.65       19.42      5.17 o 
   9  -5  11        4.55        3.54      3.89 o 
  10  -5  11        5.02        4.07      4.06 o 
   0  -4  11        0.62       -2.67      3.99 o 
   1  -4  11      102.31      104.68     10.88 o 
   2  -4  11       34.26       31.47      6.90 o 
   3  -4  11       31.72       29.93      6.26 o 
   4  -4  11       87.50      119.19      8.21 o 
   5  -4  11        5.77        5.59      8.24 o 
   6  -4  11        0.36       -1.23      3.19 o 
   7  -4  11        6.35        2.56      3.59 o 
   8  -4  11       10.73        7.14      3.82 o 
   9  -4  11       27.20       31.60      9.26 o 
  10  -4  11        7.15        2.41      8.59 o 
  11  -4  11        6.44        0.74      7.11 o 
  12  -4  11       31.96       24.35      4.93 o 
  -1  -3  11       16.54       14.25      4.61 o 
   0  -3  11       55.91       60.75      5.49 o 
   1  -3  11        0.24       -4.98      3.59 o 
   2  -3  11       46.69       36.14      4.23 o 
   3  -3  11        9.30        8.48      3.29 o 
   4  -3  11       47.56       48.87      4.84 o 
   5  -3  11        1.38       -5.76      7.05 o 
   6  -3  11       32.11       29.39      3.95 o 
   7  -3  11        0.66       -4.53      3.02 o 
   8  -3  11        0.07       -0.69      3.07 o 
   9  -3  11       73.26       82.77      5.49 o 
  10  -3  11       29.79       25.77      4.41 o 
  11  -3  11        0.49        3.89      3.85 o 
  12  -3  11       33.72       32.14      5.36 o 
  -2  -2  11        4.19        9.90      4.58 o 
  -1  -2  11       54.54       59.95      5.38 o 
   0  -2  11       68.37       63.01      5.27 o 
   1  -2  11       25.95       20.33      4.03 o 
   2  -2  11      128.53      145.67      5.06 o 
   3  -2  11       39.80       38.25      3.03 o 
   4  -2  11        6.19       -1.23      2.65 o 
   5  -2  11       14.55       22.15      4.18 o 
   6  -2  11       15.03       12.38      3.15 o 
   7  -2  11        8.75        5.12      2.89 o 
   8  -2  11      119.09      114.45     16.32 o 
   9  -2  11       29.55       25.88      4.08 o 
  10  -2  11      101.66      103.48      5.87 o 
  11  -2  11        0.11       -0.43      3.43 o 
  12  -2  11        9.92        9.68      6.47 o 
  13  -2  11       16.58        8.97      7.31 o 
  -2  -1  11       35.16       42.56      5.21 o 
  -1  -1  11        2.55        0.62      3.75 o 
   0  -1  11       78.91       77.30      7.04 o 
   1  -1  11        0.07       -1.14      3.26 o 
   2  -1  11       89.94       94.39      4.16 o 
   3  -1  11        3.46        1.12      2.05 o 
   4  -1  11        6.47        5.70      2.85 o 
   5  -1  11        9.26        9.04      2.94 o 
   6  -1  11        2.82       -1.81      2.52 o 
   7  -1  11      105.02      105.82      5.86 o 
   8  -1  11      146.02      171.96      6.97 o 
   9  -1  11        1.50        0.76      3.08 o 
  10  -1  11      151.74      154.09     11.57 o 
  11  -1  11       18.09       24.71      4.04 o 
  12  -1  11       18.41       11.38      3.98 o 
  13  -1  11       10.24        6.73      4.02 o 
  -3   0  11       43.74       52.65      5.62 o 
  -2   0  11       96.59       90.76      6.06 o 
  -1   0  11       26.37       28.54      7.93 o 
   0   0  11      278.39      287.80      9.07 o 
   1   0  11       63.29       49.06      3.20 o 
   2   0  11      100.14      101.90      4.21 o 
   3   0  11       23.93       32.87      2.70 o 
   4   0  11       18.58       12.33      2.14 o 
   5   0  11       54.07       47.49      4.98 o 
   6   0  11      179.64      202.66      6.86 o 
   7   0  11        4.74        3.04      2.75 o 
   8   0  11      114.59      111.35     12.55 o 
   9   0  11        2.27        3.09      3.41 o 
  10   0  11      105.43      113.24      7.27 o 
  11   0  11       41.03       37.20      4.50 o 
  12   0  11       17.23       16.66      3.96 o 
  13   0  11       19.26       11.41      5.23 o 
  14   0  11        0.42        4.44      4.25 o 
  -4   1  11       26.12       31.16      5.18 o 
  -3   1  11        4.19        1.50      3.95 o 
  -2   1  11      172.63      165.54      7.56 o 
  -1   1  11        8.39        8.46      3.72 o 
   0   1  11      230.87      228.87      7.25 o 
   1   1  11       35.18       33.49      3.73 o 
   2   1  11        3.66        4.99      2.13 o 
   3   1  11      157.14      140.06      4.65 o 
   4   1  11       29.39       27.46      2.36 o 
   5   1  11      204.92      237.08      7.40 o 
   6   1  11       51.32       51.94      3.78 o 
   7   1  11        9.86        7.71      4.76 o 
   8   1  11       75.55       75.88      6.66 o 
   9   1  11       37.46       38.12      3.89 o 
  10   1  11       81.43       77.55      5.02 o 
  11   1  11       88.54       91.40     14.13 o 
  12   1  11        7.44        2.30      3.52 o 
  13   1  11       46.06       38.61      4.75 o 
  14   1  11       12.27       12.41      4.45 o 
  -4   2  11       52.61       50.09      5.54 o 
  -3   2  11       11.03       10.01      4.12 o 
  -2   2  11      190.70      200.92      9.76 o 
  -1   2  11       98.63      111.64      6.22 o 
   0   2  11      218.84      236.94      6.46 o 
   1   2  11      320.96      321.42      7.01 o 
   2   2  11       96.91       91.75      3.98 o 
   3   2  11      351.43      309.06      7.76 o 
   4   2  11      118.66      146.87      6.76 o 
   5   2  11       16.67       17.39      2.41 o 
   6   2  11        5.13        8.53      2.56 o 
   7   2  11        0.11        0.16      2.38 o 
   8   2  11       32.39       36.58      6.55 o 
   9   2  11       33.92       25.98      6.83 o 
  10   2  11       12.25        7.20      3.42 o 
  11   2  11      151.10      153.51      6.98 o 
  12   2  11       17.06       18.62      4.13 o 
  13   2  11       91.86       97.49      6.53 o 
  14   2  11       14.87       13.66      4.18 o 
  -5   3  11       15.43       14.06      4.89 o 
  -4   3  11      115.44      136.83     12.84 o 
  -3   3  11        5.74        8.78      3.89 o 
  -2   3  11       22.74       32.51      4.31 o 
  -1   3  11      156.52      153.53      5.04 o 
   0   3  11       41.13       38.41      2.99 o 
   1   3  11      563.84      545.06     10.01 o 
   2   3  11        5.54        7.11      2.07 o 
   3   3  11      133.26      162.10      4.61 o 
   4   3  11      177.97      164.19      4.48 o 
   5   3  11        1.50       -0.64      1.57 o 
   6   3  11       55.58       40.81      3.51 o 
   7   3  11       16.87       23.25      3.24 o 
   8   3  11      276.86      256.00     12.27 o 
   9   3  11      129.69      153.51      6.71 o 
  10   3  11      262.46      236.39     13.17 o 
  11   3  11       62.13       51.75      5.79 o 
  12   3  11       73.26       67.38      5.47 o 
  13   3  11       21.78       22.02      4.18 o 
  14   3  11       22.66       15.51      4.45 o 
  -5   4  11        5.68        4.36      4.34 o 
  -4   4  11       73.32       76.34      5.77 o 
  -3   4  11       28.41       20.66      5.05 o 
  -2   4  11       16.84       14.45      3.67 o 
  -1   4  11      605.13      631.83     11.57 o 
   0   4  11       39.75       48.88      3.27 o 
   1   4  11      503.90      487.16      9.35 o 
   2   4  11      154.54      153.27      5.22 o 
   3   4  11       43.77       40.63      2.32 o 
   4   4  11        5.79        1.57      1.69 o 
   5   4  11        7.93        2.93      1.72 o 
   6   4  11      344.20      323.34      6.43 o 
   7   4  11       71.27       62.43      5.26 o 
   8   4  11       10.35        3.19      2.97 o 
   9   4  11      732.19      793.77     26.50 o 
  10   4  11       41.14       32.84      3.92 o 
  11   4  11       39.33       47.16      4.50 o 
  12   4  11       69.87       69.53      5.27 o 
  13   4  11        0.40        0.00      3.43 o 
  14   4  11        4.69        5.44      4.18 o 
  -5   5  11       15.02       23.61      9.87 o 
  -4   5  11        1.01        1.02      3.85 o 
  -3   5  11       38.06       44.52      4.52 o 
  -2   5  11       17.12       17.62      2.98 o 
  -1   5  11      569.50      627.81     11.45 o 
   0   5  11      107.57       95.63      4.68 o 
   1   5  11      148.80      161.06     11.73 o 
   2   5  11      462.39      472.05      8.90 o 
   3   5  11        1.13       -1.05      1.72 o 
   4   5  11       28.98       26.02      2.22 o 
   5   5  11      132.40      156.16      5.05 o 
   6   5  11        8.94        6.25      1.72 o 
   7   5  11      271.45      313.96     17.61 o 
   8   5  11      375.29      337.90      9.49 o 
   9   5  11      316.19      278.43      9.02 o 
  10   5  11      138.84      141.80      6.68 o 
  11   5  11       10.41       17.81      3.65 o 
  12   5  11       95.34       89.95     11.95 o 
  13   5  11        2.17        1.35      3.58 o 
  14   5  11        0.44       -2.52      5.03 o 
  -5   6  11       38.48       41.65      4.93 o 
  -4   6  11        0.35       -3.73      3.50 o 
  -3   6  11      114.63      128.59      5.13 o 
  -2   6  11        7.55       10.23      2.70 o 
  -1   6  11      200.39      181.04      6.11 o 
   0   6  11      473.83      467.51      9.29 o 
   1   6  11      103.16       77.75      3.51 o 
   2   6  11      185.14      212.46      7.96 o 
   3   6  11      146.58      134.96      4.23 o 
   4   6  11      234.32      224.42      5.31 o 
   5   6  11       14.49       13.46      2.00 o 
   6   6  11       71.91       65.10      3.33 o 
   7   6  11      774.53      864.86     14.06 o 
   8   6  11       97.92       74.92      9.60 o 
   9   6  11       50.58       52.08      4.64 o 
  10   6  11      247.93      258.79      8.59 o 
  11   6  11        0.03       -2.23      3.36 o 
  12   6  11       31.88       28.80      4.17 o 
  13   6  11        0.72       -4.04      3.52 o 
  -5   7  11       34.16       36.59      4.64 o 
  -4   7  11       15.38       25.03      4.03 o 
  -3   7  11      146.74      161.85      5.55 o 
  -2   7  11       82.07       93.09      4.36 o 
  -1   7  11       27.82       30.33      2.89 o 
   0   7  11      280.16      302.61      6.86 o 
   1   7  11       90.39       71.64      3.57 o 
   2   7  11      298.47      283.52     12.64 o 
   3   7  11      195.99      181.47      5.14 o 
   4   7  11      112.05       94.99      5.61 o 
   5   7  11       96.70      110.26      3.87 o 
   6   7  11       64.52       58.11      3.88 o 
   7   7  11      229.33      226.28      6.04 o 
   8   7  11      148.04      157.64      4.69 o 
   9   7  11        0.13       -2.47      2.84 o 
  10   7  11      193.51      196.04      7.50 o 
  11   7  11       29.16       39.39      4.46 o 
  12   7  11        3.08        5.93      3.57 o 
  13   7  11       20.83       17.10      4.15 o 
  -5   8  11       30.51       20.16      6.76 o 
  -4   8  11        1.71        1.88      3.62 o 
  -3   8  11      139.22      148.94      7.14 o 
  -2   8  11      208.69      226.53      6.16 o 
  -1   8  11      118.62      101.18      6.29 o 
   0   8  11        9.33        5.62      2.12 o 
   1   8  11      661.22      688.19     11.87 o 
   2   8  11        1.76        2.79      2.23 o 
   3   8  11      699.95      751.19     12.62 o 
   4   8  11       67.15       72.39      3.36 o 
   5   8  11      395.39      418.04      8.07 o 
   6   8  11       19.29       25.19      2.73 o 
   7   8  11      152.61      162.64      4.77 o 
   8   8  11       26.90       31.26      2.89 o 
   9   8  11        0.53       -2.12      2.05 o 
  10   8  11       20.74       15.86      3.62 o 
  11   8  11       95.25      109.36     12.85 o 
  12   8  11        0.18        4.51      3.56 o 
  13   8  11       27.15       24.16      4.48 o 
  -5   9  11       22.46       19.50      6.76 o 
  -4   9  11       53.13       56.71      5.03 o 
  -3   9  11        6.57        5.59      3.51 o 
  -2   9  11      162.33      162.94      7.57 o 
  -1   9  11        0.19        0.42      2.91 o 
   0   9  11      373.68      363.70     20.38 o 
   1   9  11      157.67      193.00      7.49 o 
   2   9  11        6.85        9.14      2.43 o 
   3   9  11      249.24      241.10      5.91 o 
   4   9  11      117.35      112.83      4.28 o 
   5   9  11       68.77       67.32      3.20 o 
   6   9  11       89.10       96.94      3.96 o 
   7   9  11       83.45       92.87      4.00 o 
   8   9  11       65.64       63.89      3.44 o 
   9   9  11       86.72       90.70      4.32 o 
  10   9  11        4.90       19.22      3.78 o 
  11   9  11       84.87       80.19      5.57 o 
  12   9  11        2.85       -3.37      3.64 o 
  -5  10  11       23.55       25.60      4.58 o 
  -4  10  11       52.39       59.20      8.63 o 
  -3  10  11        4.23        3.81      4.08 o 
  -2  10  11       47.17       45.28      4.57 o 
  -1  10  11      181.19      194.69      7.39 o 
   0  10  11      265.55      289.88      8.74 o 
   1  10  11      279.53      306.78      8.65 o 
   2  10  11        0.69        4.22      2.81 o 
   3  10  11      183.01      192.41      6.61 o 
   4  10  11       82.81       99.68      6.53 o 
   5  10  11       15.59        8.63      2.06 o 
   6  10  11       13.46       19.07      2.46 o 
   7  10  11        0.41       -1.58      2.04 o 
   8  10  11       84.87       80.45      5.88 o 
   9  10  11      183.21      194.33      6.12 o 
  10  10  11        2.82        0.06      3.81 o 
  11  10  11       46.10       35.72      4.59 o 
  12  10  11        0.13       -2.05      6.08 o 
  -5  11  11        0.01        7.27      4.22 o 
  -4  11  11       24.59       26.45      4.51 o 
  -3  11  11       15.64       22.26      4.04 o 
  -2  11  11      126.53      139.95      6.83 o 
  -1  11  11       87.42       90.72      5.50 o 
   0  11  11       21.53       24.21      3.60 o 
   1  11  11      214.56      190.51      8.88 o 
   2  11  11       39.79       46.49      4.05 o 
   3  11  11        8.23       10.20      2.92 o 
   4  11  11        8.28        7.31      2.79 o 
   5  11  11       57.32       61.74      4.34 o 
   6  11  11       21.17       25.83      3.52 o 
   7  11  11      133.76      123.01      5.12 o 
   8  11  11       61.88       72.84      3.99 o 
   9  11  11      126.52      132.16      5.50 o 
  10  11  11        2.56        0.10      2.86 o 
  11  11  11       51.15       62.78      5.35 o 
  -4  12  11        3.40       -1.00      3.92 o 
  -3  12  11       13.45        7.12      3.77 o 
  -2  12  11       32.55       26.41      4.06 o 
  -1  12  11      121.94      143.04      6.53 o 
   0  12  11        2.11       -3.03      3.17 o 
   1  12  11      161.74      161.54      6.54 o 
   2  12  11       75.40       69.10      4.72 o 
   3  12  11       46.66       34.30      3.80 o 
   4  12  11        0.96        0.62      2.89 o 
   5  12  11       26.33       26.68      4.53 o 
   6  12  11       90.89       95.35      7.28 o 
   7  12  11      260.56      249.85      8.36 o 
   8  12  11        0.84       -1.54      3.51 o 
   9  12  11       67.66       56.34      9.34 o 
  10  12  11        7.05        2.23      3.78 o 
  -4  13  11       13.36       18.01      4.27 o 
  -3  13  11        7.48        6.47      4.08 o 
  -2  13  11        0.04       -2.04      3.61 o 
  -1  13  11       28.26       24.83      4.19 o 
   0  13  11       16.86       19.80      3.88 o 
   1  13  11       15.36       12.57      3.50 o 
   2  13  11       88.93       80.47      5.11 o 
   3  13  11      150.02      151.56      6.49 o 
   4  13  11        6.16        5.30      3.25 o 
   5  13  11       91.91       75.06      5.74 o 
   6  13  11       35.04       39.17      4.47 o 
   7  13  11      191.98      214.66      8.23 o 
   8  13  11       15.20       25.18      4.32 o 
   9  13  11       85.63       97.36      6.40 o 
  -3  14  11       34.34       39.73      5.03 o 
  -2  14  11        0.89        1.06      3.48 o 
  -1  14  11        1.08       -1.39      3.61 o 
   0  14  11       37.01       32.67      6.64 o 
   1  14  11        5.81       -1.21      3.30 o 
   2  14  11       34.53       35.61      4.17 o 
   3  14  11       34.52       39.77      4.43 o 
   4  14  11       23.23       27.77      6.32 o 
   5  14  11      146.86      167.66      9.12 o 
   6  14  11        4.68        4.91      3.86 o 
   7  14  11       79.80       76.59      5.79 o 
   8  14  11       20.18       10.70      4.16 o 
  -2  15  11        5.77        9.40      3.94 o 
  -1  15  11        3.42        0.04      3.69 o 
   0  15  11       43.99       36.69      4.40 o 
   1  15  11       44.72       40.98      6.69 o 
   2  15  11       22.59       17.99      4.11 o 
   3  15  11       23.36       14.16      4.05 o 
   4  15  11       10.15       12.62      4.22 o 
   5  15  11      137.90      159.96     11.35 o 
   6  15  11       25.51       39.22      5.33 o 
   0  16  11       15.82       19.59      6.33 o 
   1  16  11       37.07       43.78      5.00 o 
   2  16  11        7.73       11.19      4.24 o 
   3  16  11       55.33       49.92      5.19 o 
   4  16  11        0.45        7.40      5.13 o 
   6  -5  12       16.41       10.52      5.42 o 
   7  -5  12        1.70       -5.60      4.29 o 
   3  -4  12       61.75       69.24      8.60 o 
   4  -4  12       40.21       30.96      7.16 o 
   5  -4  12       15.31       11.19      3.90 o 
   6  -4  12       15.60       18.71      4.26 o 
   7  -4  12       10.57        4.40      6.90 o 
   8  -4  12       17.98       11.86      4.24 o 
   9  -4  12       29.93       41.99      5.43 o 
  10  -4  12        1.20        1.70      4.26 o 
   1  -3  12       77.71       86.85      9.04 o 
   2  -3  12       62.37       46.26      7.19 o 
   3  -3  12       12.29        7.67      6.06 o 
   4  -3  12       87.84      100.35      7.30 o 
   5  -3  12        1.78       -7.99      5.33 o 
   6  -3  12        7.37        1.83      3.94 o 
   7  -3  12        0.21       -1.28      3.68 o 
   8  -3  12        9.48        4.96      3.82 o 
   9  -3  12       38.48       38.74      4.80 o 
  10  -3  12        0.31       -4.18      3.50 o 
  11  -3  12       12.68       16.72      9.79 o 
   0  -2  12        8.00        9.28      4.43 o 
   1  -2  12       42.40       49.18      5.12 o 
   2  -2  12       52.69       51.70      7.10 o 
   3  -2  12       16.43       15.51      3.63 o 
   4  -2  12       78.70       69.72      4.85 o 
   5  -2  12       12.71        6.19      4.14 o 
   6  -2  12       40.50       41.58      4.20 o 
   7  -2  12       12.10       16.66      3.53 o 
   8  -2  12        0.33       -1.31      3.24 o 
   9  -2  12       31.71       27.99      4.43 o 
  10  -2  12       30.29       29.38      4.53 o 
  11  -2  12       19.64       11.31      4.20 o 
  12  -2  12       19.97       21.93      4.61 o 
  -1  -1  12       50.72       59.11      5.69 o 
   0  -1  12       56.54       56.46      5.22 o 
   1  -1  12        6.11       -0.58      3.70 o 
   2  -1  12      106.72      145.48      6.96 o 
   3  -1  12       24.89       25.93      3.63 o 
   4  -1  12        0.96       -1.01      2.93 o 
   5  -1  12        0.56       -2.07      7.51 o 
   6  -1  12       23.79       31.58      3.80 o 
   7  -1  12       46.26       34.14      4.20 o 
   8  -1  12        9.13       10.27      3.61 o 
   9  -1  12       50.13       59.05      5.07 o 
  10  -1  12       70.91       71.53      5.27 o 
  11  -1  12        0.44        0.60      4.59 o 
  12  -1  12       37.10       37.72      4.70 o 
  13  -1  12        5.56        4.00      4.17 o 
  -2   0  12       26.34       39.44      6.40 o 
  -1   0  12       35.79       33.42      4.84 o 
   0   0  12       11.22       11.28      4.00 o 
   1   0  12        8.61        7.57      4.84 o 
   2   0  12       89.38       84.30      4.11 o 
   3   0  12       37.30       39.31      3.01 o 
   4   0  12       33.70       33.92      4.53 o 
   5   0  12        4.30       -0.46      2.91 o 
   6   0  12       20.70       16.04      3.36 o 
   7   0  12       95.39       90.63      5.36 o 
   8   0  12      157.77      168.79      6.85 o 
   9   0  12       29.81       27.52      4.03 o 
  10   0  12      105.97      117.55      6.99 o 
  11   0  12       34.42       28.65      5.63 o 
  12   0  12       37.56       21.91      4.10 o 
  13   0  12       11.28        9.81      4.07 o 
  -2   1  12       91.14       93.23      6.35 o 
  -1   1  12       10.01        8.20      3.91 o 
   0   1  12       98.71      124.65      7.10 o 
   1   1  12       18.28       23.51      3.05 o 
   2   1  12       36.45       35.73      4.77 o 
   3   1  12       17.74       19.09      2.45 o 
   4   1  12       12.19        8.40      2.82 o 
   5   1  12       73.79       51.07      4.18 o 
   6   1  12       94.45      127.19     10.92 o 
   7   1  12      134.76      145.44     23.71 o 
   8   1  12      145.69      124.41      5.89 o 
   9   1  12       11.12       10.58      4.57 o 
  10   1  12      122.40      138.08      6.73 o 
  11   1  12       29.91       22.96      4.97 o 
  12   1  12       34.60       28.93      4.48 o 
  13   1  12       50.50       55.73      5.50 o 
  -3   2  12        7.30        4.41      4.42 o 
  -2   2  12       41.02       25.50      4.58 o 
  -1   2  12        3.18       -1.69      3.61 o 
   0   2  12      197.33      213.74     13.45 o 
   1   2  12        1.22       -2.20      2.26 o 
   2   2  12       11.52        5.80      2.45 o 
   3   2  12       21.42       24.68      2.58 o 
   4   2  12      123.24      114.30      4.24 o 
   5   2  12      234.90      249.87      7.74 o 
   6   2  12      374.03      388.94     15.05 o 
   7   2  12       60.08       59.97      4.52 o 
   8   2  12      247.80      294.73     21.13 o 
   9   2  12       15.17       19.12      3.71 o 
  10   2  12        8.98        9.83      3.46 o 
  11   2  12       40.13       37.61      4.46 o 
  12   2  12        3.61        6.74      3.71 o 
  13   2  12       77.14       75.49     12.23 o 
  -3   3  12        4.09        6.14      4.18 o 
  -2   3  12      115.71      131.62      7.10 o 
  -1   3  12       39.30       40.96      4.52 o 
   0   3  12        5.38        9.90      2.54 o 
   1   3  12       10.99       10.27      2.42 o 
   2   3  12        0.47       -2.83      2.05 o 
   3   3  12       66.05       60.49      3.25 o 
   4   3  12      128.03      150.14      7.97 o 
   5   3  12       11.81       10.69      4.12 o 
   6   3  12      335.79      303.80     11.42 o 
   7   3  12       22.37       31.80      4.90 o 
   8   3  12      666.79      729.71     27.52 o 
   9   3  12        5.87        0.48      3.63 o 
  10   3  12        4.13       -2.93      3.22 o 
  11   3  12       91.00       96.72      5.83 o 
  12   3  12       20.52       19.39      4.21 o 
  13   3  12       11.26        7.91      3.92 o 
  14   3  12       27.45       24.44      4.83 o 
  -4   4  12       45.79       40.40      5.12 o 
  -3   4  12        2.17        2.61      3.99 o 
  -2   4  12      137.99      156.49      7.33 o 
  -1   4  12       75.93       72.41      5.14 o 
   0   4  12        0.64        1.06      2.38 o 
   1   4  12      102.85      104.04      4.39 o 
   2   4  12       12.70       13.60      2.44 o 
   3   4  12      184.37      196.54      6.35 o 
   4   4  12       82.97       85.85      3.63 o 
   5   4  12       45.38       46.36      2.78 o 
   6   4  12      171.00      217.87      7.32 o 
   7   4  12      123.15      120.18      5.89 o 
   8   4  12       75.59       65.26      4.96 o 
   9   4  12       75.01       68.26      9.96 o 
  10   4  12       28.49       20.45      3.72 o 
  11   4  12      161.35      167.02      9.72 o 
  12   4  12       12.84       16.12      4.18 o 
  13   4  12        1.00        2.27      3.74 o 
  -4   5  12       37.80       28.44      4.74 o 
  -3   5  12       31.62       24.03      4.49 o 
  -2   5  12       18.93       22.48      4.13 o 
  -1   5  12      172.90      174.14      5.67 o 
   0   5  12        0.37       -2.24      2.43 o 
   1   5  12      200.47      213.22      5.90 o 
   2   5  12       33.27       33.19      3.49 o 
   3   5  12        1.10       -2.77      1.90 o 
   4   5  12        3.59        0.78      1.94 o 
   5   5  12        1.35        1.96      1.79 o 
   6   5  12      170.98      192.31      7.97 o 
   7   5  12       93.24       76.55      4.78 o 
   8   5  12       15.52       17.09      3.30 o 
   9   5  12      304.68      327.15      9.56 o 
  10   5  12        0.21        4.95      4.85 o 
  11   5  12      110.90      106.72      7.82 o 
  12   5  12       41.37       42.34      5.24 o 
  13   5  12        0.03       -3.62      5.03 o 
  -4   6  12       29.68       30.76      6.20 o 
  -3   6  12       85.15       71.18      5.48 o 
  -2   6  12        7.57        9.14      2.95 o 
  -1   6  12      138.78      153.27      5.48 o 
   0   6  12       38.92       31.48      3.11 o 
   1   6  12      217.78      219.46     11.66 o 
   2   6  12      181.00      182.81      5.26 o 
   3   6  12        0.52       -2.78      1.85 o 
   4   6  12       72.57       55.54      4.34 o 
   5   6  12       11.30        7.85      2.00 o 
   6   6  12        4.26        1.32      1.92 o 
   7   6  12      541.53      591.65     15.38 o 
   8   6  12       41.43       37.58      3.97 o 
   9   6  12      206.35      211.90      7.81 o 
  10   6  12       75.30       69.56      7.62 o 
  11   6  12       27.17       26.58      4.16 o 
  12   6  12       18.47       15.06      3.99 o 
  13   6  12        4.39        6.43      3.95 o 
  -4   7  12       25.25       24.96      4.42 o 
  -3   7  12      144.13      160.51     16.39 o 
  -2   7  12        2.02        2.73      2.84 o 
  -1   7  12      103.85      110.58      6.09 o 
   0   7  12       44.07       36.93      4.71 o 
   1   7  12       30.40       29.48      2.81 o 
   2   7  12       99.35       92.64      4.60 o 
   3   7  12        1.80        2.11      2.07 o 
   4   7  12        1.28        2.08      1.99 o 
   5   7  12       22.81       21.78      2.36 o 
   6   7  12        0.41        5.72      2.96 o 
   7   7  12      254.23      258.56      7.07 o 
   8   7  12       66.81       56.62      4.60 o 
   9   7  12       20.19       14.15      3.66 o 
  10   7  12      301.31      286.81     17.68 o 
  11   7  12        0.00        0.46      3.24 o 
  12   7  12        4.61        5.51      3.47 o 
  13   7  12        5.78        2.64      3.98 o 
  -4   8  12        4.47        0.72      5.70 o 
  -3   8  12      143.35      163.26     11.43 o 
  -2   8  12       36.06       35.24      4.54 o 
  -1   8  12      267.33      280.38      7.06 o 
   0   8  12       39.48       45.00      3.18 o 
   1   8  12       96.96       84.35      4.70 o 
   2   8  12      160.70      164.88      4.92 o 
   3   8  12        0.83       -0.28      1.99 o 
   4   8  12        0.83       -1.48      1.96 o 
   5   8  12      749.43      780.90     13.17 o 
   6   8  12        3.17        1.12      2.10 o 
   7   8  12      132.07      126.57      4.43 o 
   8   8  12       94.22       91.37      3.81 o 
   9   8  12        3.86        9.17      3.33 o 
  10   8  12      131.26      125.69      6.58 o 
  11   8  12        0.26       -5.00      3.33 o 
  12   8  12       15.00       13.14      3.83 o 
  -4   9  12        3.02        0.22      6.00 o 
  -3   9  12       76.70       76.39      5.70 o 
  -2   9  12       73.11       65.86      5.23 o 
  -1   9  12       19.06       28.58      5.73 o 
   0   9  12      132.21      138.36      8.18 o 
   1   9  12       37.94       41.82      9.82 o 
   2   9  12       51.05       50.46      3.02 o 
   3   9  12        2.12       -0.29      2.01 o 
   4   9  12        7.53        3.58      1.93 o 
   5   9  12      297.80      302.89      6.71 o 
   6   9  12      246.44      250.62      6.43 o 
   7   9  12       81.02       69.66      3.66 o 
   8   9  12      200.68      213.07      6.71 o 
   9   9  12       37.21       40.40      4.66 o 
  10   9  12       12.47        9.71      3.60 o 
  11   9  12       10.33        7.31      4.21 o 
  12   9  12       25.70       40.62      4.90 o 
  -4  10  12       13.94       16.10      4.44 o 
  -3  10  12       52.78       45.21      6.25 o 
  -2  10  12       63.67       69.86      6.05 o 
  -1  10  12       48.07       45.57      4.61 o 
   0  10  12       10.97        8.81      3.54 o 
   1  10  12       54.07       56.70      9.12 o 
   2  10  12        2.17        6.34      2.91 o 
   3  10  12      109.63      105.56      5.34 o 
   4  10  12        8.01        6.11      2.71 o 
   5  10  12       41.79       46.96      3.11 o 
   6  10  12      248.56      233.22      5.98 o 
   7  10  12       51.78       50.91      3.25 o 
   8  10  12      100.33      114.14      6.83 o 
   9  10  12       46.88       51.66      3.59 o 
  10  10  12       11.03       13.89      3.68 o 
  11  10  12       66.55       60.89      5.96 o 
  -4  11  12       12.17       14.35      4.32 o 
  -3  11  12        1.84       -0.08      3.71 o 
  -2  11  12      117.97      134.71     10.64 o 
  -1  11  12       79.14       82.98      9.26 o 
   0  11  12        4.41        0.68      3.09 o 
   1  11  12       45.83       34.73      4.02 o 
   2  11  12       10.42       10.29      3.18 o 
   3  11  12       68.10       70.44      4.67 o 
   4  11  12       65.68       76.25      4.67 o 
   5  11  12       24.59       20.20      3.39 o 
   6  11  12      123.79      139.62      6.02 o 
   7  11  12       36.20       33.17      4.01 o 
   8  11  12       49.13       47.38      3.50 o 
   9  11  12       67.87       59.37      3.88 o 
  10  11  12       12.66       18.57      4.12 o 
  11  11  12       44.15       43.43      5.06 o 
  -3  12  12        0.64        0.58      3.99 o 
  -2  12  12       29.07       31.02      4.62 o 
  -1  12  12       82.46       86.47      5.57 o 
   0  12  12        0.58       -4.94      3.35 o 
   1  12  12      109.94      113.09     13.53 o 
   2  12  12       30.29       22.81      6.69 o 
   3  12  12       10.10       11.52      3.25 o 
   4  12  12       66.01       58.85      4.56 o 
   5  12  12       15.41       15.44      5.94 o 
   6  12  12       81.62       97.29      5.55 o 
   7  12  12       99.59      119.90      6.70 o 
   8  12  12       34.06       32.45      4.37 o 
   9  12  12       35.45       38.22      4.64 o 
  10  12  12        5.29        7.47      3.98 o 
  -3  13  12        2.74        1.37      3.85 o 
  -2  13  12       14.20       13.59      4.19 o 
  -1  13  12       38.28       26.80      4.48 o 
   0  13  12        4.47        2.22      3.50 o 
   1  13  12       40.14       43.02      4.49 o 
   2  13  12       37.02       43.29      4.42 o 
   3  13  12        8.47       15.61      3.57 o 
   4  13  12       35.09       44.34      4.45 o 
   5  13  12       10.83       11.93      5.30 o 
   6  13  12       70.59       69.12      5.27 o 
   7  13  12      102.43      115.84      6.62 o 
   8  13  12        7.92        1.71      7.31 o 
   9  13  12       44.94       32.90      4.90 o 
  -2  14  12       14.69        8.13      4.09 o 
  -1  14  12       32.17       22.83      4.46 o 
   0  14  12       42.32       31.27      7.45 o 
   1  14  12        0.35        1.24      3.42 o 
   2  14  12       22.95       18.67      3.85 o 
   3  14  12        4.83       -0.08      3.47 o 
   4  14  12       63.31       68.08      8.49 o 
   5  14  12       40.79       41.00      4.76 o 
   6  14  12       45.76       39.84      9.14 o 
   7  14  12       34.52       42.04      4.90 o 
   8  14  12        1.59       -4.00      5.29 o 
  -1  15  12       20.48       17.30      4.42 o 
   0  15  12       46.16       47.71      5.69 o 
   1  15  12       20.93       12.55      3.84 o 
   2  15  12       17.66       18.08      3.93 o 
   3  15  12        4.43       -0.32      3.72 o 
   4  15  12       32.00       29.86      4.62 o 
   5  15  12       76.76       70.99      5.72 o 
   6  15  12        2.39       -2.51      3.99 o 
   4  -3  13       36.26       29.23      7.32 o 
   5  -3  13        2.28       -2.79      3.82 o 
   6  -3  13       50.46       45.82      5.04 o 
   7  -3  13       12.11        8.40      4.03 o 
   8  -3  13        8.39       11.81      4.24 o 
   9  -3  13       24.09       11.87      4.47 o 
   2  -2  13       16.37       30.20      7.29 o 
   3  -2  13       13.17        9.41      6.32 o 
   4  -2  13        8.51        7.12      4.46 o 
   5  -2  13        6.16       -2.18      3.45 o 
   6  -2  13       68.80       58.14      5.15 o 
   7  -2  13       26.66       29.73      4.35 o 
   8  -2  13       10.50       11.36      4.06 o 
   9  -2  13       30.23       31.70      4.76 o 
  10  -2  13        2.46        3.11      3.85 o 
  11  -2  13       34.16       37.80      5.05 o 
   1  -1  13       77.61       82.41      8.94 o 
   2  -1  13      116.23      130.10     10.69 o 
   3  -1  13        3.78        1.01      5.18 o 
   4  -1  13       54.54       53.01      4.62 o 
   5  -1  13       12.86        3.73      3.55 o 
   6  -1  13       10.61        6.18      3.59 o 
   7  -1  13       43.85       47.96      7.50 o 
   8  -1  13        1.16       -3.83      3.55 o 
   9  -1  13       35.68       37.74      4.78 o 
  10  -1  13       13.38       17.83     10.16 o 
  11  -1  13       16.50       23.07      4.59 o 
  12  -1  13        8.83        7.31      4.04 o 
   0   0  13       10.54       20.15      4.70 o 
   1   0  13       10.62       11.73      4.15 o 
   2   0  13       47.06       45.31      7.24 o 
   3   0  13        1.46       -1.81      3.07 o 
   4   0  13       60.89       68.87      4.82 o 
   5   0  13        1.06       -2.45      2.98 o 
   6   0  13       19.05       19.86      3.77 o 
   7   0  13       34.61       30.82      4.19 o 
   8   0  13        8.58        8.85      3.41 o 
   9   0  13       59.98       56.10      5.16 o 
  10   0  13      104.54       99.94      6.29 o 
  11   0  13        0.04       -3.96      3.71 o 
  12   0  13       22.23       19.95      5.56 o 
  -1   1  13       76.07       72.49      6.08 o 
   0   1  13       91.58      107.85      6.57 o 
   1   1  13        1.55        2.48      3.56 o 
   2   1  13       38.35       37.21      3.29 o 
   3   1  13       59.83       54.16      4.43 o 
   4   1  13       18.49       37.29      4.00 o 
   5   1  13       34.86       41.98      9.18 o 
   6   1  13        0.10       -2.83      2.99 o 
   7   1  13       70.20       78.88      5.26 o 
   8   1  13        0.36        3.45      3.46 o 
   9   1  13        3.64        7.45      3.76 o 
  10   1  13      109.50      111.25      6.20 o 
  11   1  13       10.58        3.19      3.70 o 
  12   1  13       31.98       31.57      7.72 o 
  13   1  13        6.61        7.51      4.09 o 
  -1   2  13        8.28       13.40      4.45 o 
   0   2  13       53.84       58.17      5.60 o 
   1   2  13        5.55        4.10      3.59 o 
   2   2  13        9.71       11.29      2.83 o 
   3   2  13        0.84       -0.39      2.29 o 
   4   2  13        7.13        5.92      3.32 o 
   5   2  13       96.11       79.69      4.95 o 
   6   2  13       64.43       58.06      4.54 o 
   7   2  13      297.36      338.07     12.97 o 
   8   2  13      105.92      102.55      5.91 o 
   9   2  13        1.46        1.79      3.27 o 
  10   2  13       35.95       26.86      4.15 o 
  11   2  13       55.46       49.05      6.79 o 
  12   2  13       10.03        6.17      4.08 o 
  13   2  13       37.67       38.51      5.10 o 
  -2   3  13       42.98       61.66      7.04 o 
  -1   3  13        0.47        4.04      4.27 o 
   0   3  13       34.39       31.69      5.10 o 
   1   3  13       74.81       78.50      4.02 o 
   2   3  13        0.28       -1.97      2.28 o 
   3   3  13       34.17       36.25      3.04 o 
   4   3  13       23.43       23.69      4.73 o 
   5   3  13      115.15      127.29      5.94 o 
   6   3  13       73.15       77.11      5.07 o 
   7   3  13       74.28       75.75      5.18 o 
   8   3  13      276.07      303.14      9.30 o 
   9   3  13        0.67       -1.14      3.28 o 
  10   3  13       27.96       24.28      4.08 o 
  11   3  13       49.25       48.16      5.88 o 
  12   3  13        4.24        5.30      3.98 o 
  13   3  13       18.71       18.31      4.55 o 
  -2   4  13       47.86       53.53      5.22 o 
  -1   4  13       10.68       18.10      4.20 o 
   0   4  13        0.45       -0.85      2.56 o 
   1   4  13        0.83       -0.95      2.43 o 
   2   4  13        1.24       -2.49      2.29 o 
   3   4  13      198.15      180.82      7.43 o 
   4   4  13       68.63       68.41      3.99 o 
   5   4  13      201.24      215.02      7.54 o 
   6   4  13      288.73      271.24     11.59 o 
   7   4  13        3.61        3.87      3.21 o 
   8   4  13      152.17      168.53      6.91 o 
   9   4  13       34.27       28.24      5.67 o 
  10   4  13       67.34       66.37      5.23 o 
  11   4  13      120.89      112.98      6.40 o 
  12   4  13       35.13       34.75      4.65 o 
  13   4  13        2.59        5.53      4.20 o 
  -3   5  13        0.62        4.04      4.30 o 
  -2   5  13       32.01       40.27      6.23 o 
  -1   5  13       51.89       56.41      5.13 o 
   0   5  13       17.80       17.58      2.95 o 
   1   5  13       93.97       92.00      4.29 o 
   2   5  13       10.32       13.99      2.60 o 
   3   5  13      144.48      146.91      6.85 o 
   4   5  13       71.07       74.00      4.45 o 
   5   5  13       39.65       47.13      5.44 o 
   6   5  13      346.41      385.10     10.41 o 
   7   5  13        0.74       -1.50      2.93 o 
   8   5  13       11.99       10.03      3.20 o 
   9   5  13      108.93      132.92      8.37 o 
  10   5  13        7.88       12.58      3.80 o 
  11   5  13      140.62      141.13     12.41 o 
  12   5  13       48.22       57.19      5.63 o 
  13   5  13       12.53       11.30      4.30 o 
  -3   6  13        8.38        7.90      4.26 o 
  -2   6  13        3.02        7.78      4.73 o 
  -1   6  13        0.82       -1.99      4.34 o 
   0   6  13       23.04       28.27      3.34 o 
   1   6  13      200.45      214.27     13.25 o 
   2   6  13       66.57       72.15      5.15 o 
   3   6  13       79.85       71.48      5.67 o 
   4   6  13      277.70      272.48      6.51 o 
   5   6  13        0.81        1.95      2.15 o 
   6   6  13      124.37      129.86     11.64 o 
   7   6  13        4.60       -1.99      2.84 o 
   8   6  13        0.62       -0.01      2.92 o 
   9   6  13      333.39      349.21     10.58 o 
  10   6  13       55.78       44.17      9.63 o 
  11   6  13       33.62       28.46      6.16 o 
  12   6  13        8.63        3.46      3.82 o 
  13   6  13        7.93       12.00      4.12 o 
  -3   7  13       55.40       63.27      5.41 o 
  -2   7  13        3.13        0.89      3.73 o 
  -1   7  13       23.75       22.61      3.26 o 
   0   7  13        0.60       -1.01      2.60 o 
   1   7  13        3.78       -1.05      2.43 o 
   2   7  13       92.99       97.93      5.42 o 
   3   7  13        0.25       -0.96      2.16 o 
   4   7  13      183.18      208.72      7.96 o 
   5   7  13       71.16       80.82      3.78 o 
   6   7  13       33.26       40.61      3.76 o 
   7   7  13       13.30       12.59      3.28 o 
   8   7  13       20.35       19.38      3.60 o 
   9   7  13      301.81      314.81      9.97 o 
  10   7  13      130.19      150.71      7.37 o 
  11   7  13        6.58        1.92      3.44 o 
  12   7  13       26.74       15.03      4.27 o 
  13   7  13        1.80       -0.94      3.83 o 
  -3   8  13       37.49       28.60      7.31 o 
  -2   8  13        0.42       -0.44      3.81 o 
  -1   8  13      113.96      112.80     13.61 o 
   0   8  13        5.41        4.57      3.16 o 
   1   8  13        2.07       -1.24      2.33 o 
   2   8  13       14.06       18.58      2.55 o 
   3   8  13        9.93       15.43      2.46 o 
   4   8  13        4.17        4.01      2.43 o 
   5   8  13      413.19      404.34      8.37 o 
   6   8  13        1.66       -1.59      2.08 o 
   7   8  13      312.49      324.53     30.47 o 
   8   8  13        0.60        0.26      2.69 o 
   9   8  13       72.94       73.12      5.36 o 
  10   8  13       47.50       48.62      4.78 o 
  11   8  13       12.64       20.92      4.19 o 
  12   8  13       22.37       20.87      4.28 o 
  -3   9  13       39.61       42.56      7.73 o 
  -2   9  13        2.37        1.36      3.89 o 
  -1   9  13       20.19       31.35      4.54 o 
   0   9  13       40.59       37.11      4.43 o 
   1   9  13        6.16        2.31      3.37 o 
   2   9  13       13.93        8.00      3.34 o 
   3   9  13       61.66       69.45      3.61 o 
   4   9  13        0.82        0.68      2.27 o 
   5   9  13      238.20      228.75      5.98 o 
   6   9  13        1.10        0.91      2.98 o 
   7   9  13      366.30      368.24     10.03 o 
   8   9  13       96.11       93.07      5.84 o 
   9   9  13        9.08        3.42      3.38 o 
  10   9  13       27.83       23.22      4.22 o 
  11   9  13       11.20        6.91      5.61 o 
  12   9  13       38.25       45.68      5.38 o 
  -3  10  13       46.91       45.60      6.25 o 
  -2  10  13       24.35       26.95      4.68 o 
  -1  10  13        4.12        1.41      3.71 o 
   0  10  13        2.97       11.42      3.80 o 
   1  10  13       11.54       14.21      3.69 o 
   2  10  13        6.06        4.36      3.27 o 
   3  10  13      206.89      220.68      7.49 o 
   4  10  13        0.23        1.59      3.09 o 
   5  10  13      210.48      217.52      9.40 o 
   6  10  13       28.71       19.38      2.69 o 
   7  10  13      143.17      146.96      5.23 o 
   8  10  13      147.03      136.96      5.02 o 
   9  10  13        7.92        6.40      3.68 o 
  10  10  13        9.27        6.89      3.62 o 
  11  10  13       24.17       29.70      4.74 o 
  -3  11  13        9.51       14.35      4.58 o 
  -2  11  13       44.65       47.97      5.28 o 
  -1  11  13       67.27       78.59      5.82 o 
   0  11  13        4.66        4.43      3.58 o 
   1  11  13       21.88       19.09      3.92 o 
   2  11  13       18.14       11.17      4.09 o 
   3  11  13      182.51      200.89      7.77 o 
   4  11  13       12.69        6.54      3.16 o 
   5  11  13      182.59      192.43     22.34 o 
   6  11  13       73.87       76.32      4.83 o 
   7  11  13        3.56        0.19      3.10 o 
   8  11  13       44.72       43.03      4.20 o 
   9  11  13        4.56        6.31      6.02 o 
  10  11  13       29.69       19.54      4.48 o 
  -2  12  13        5.62       12.27      4.41 o 
  -1  12  13       78.89       81.02      5.84 o 
   0  12  13        2.32        3.10      3.60 o 
   1  12  13       42.73       50.66      4.89 o 
   2  12  13        6.71        1.38      3.33 o 
   3  12  13      131.81      126.22      7.71 o 
   4  12  13       43.55       35.31      6.32 o 
   5  12  13      104.62      118.55      5.98 o 
   6  12  13       66.70       69.95      4.90 o 
   7  12  13       17.08       10.42      3.47 o 
   8  12  13        6.54        7.89      3.67 o 
   9  12  13        3.14       -1.42      6.90 o 
  10  12  13       53.23       67.31      8.95 o 
  -1  13  13       18.93       18.63      4.29 o 
   0  13  13        0.85        4.25      3.74 o 
   1  13  13       59.26       59.22      5.08 o 
   2  13  13        0.21       -1.39      3.31 o 
   3  13  13       58.56       49.96      4.59 o 
   4  13  13       41.11       37.83      4.33 o 
   5  13  13       12.19        9.95      3.72 o 
   6  13  13       24.28       25.45      4.22 o 
   7  13  13       29.89       28.73      4.27 o 
   8  13  13       11.70       12.82      4.08 o 
   9  13  13       67.34       75.77      8.21 o 
   0  14  13        0.01       -0.94      3.79 o 
   1  14  13       39.29       31.84      4.65 o 
   2  14  13        6.80        3.89      3.66 o 
   3  14  13       11.85       10.65      3.88 o 
   4  14  13       38.59       30.31      4.34 o 
   5  14  13       25.86       21.26      4.83 o 
   6  14  13       13.30       11.67      4.15 o 
   7  14  13       13.60       14.25      4.16 o 
   1  15  13        2.22        1.55      3.96 o 
   2  15  13       16.13       13.25      4.13 o 
   3  15  13        5.08        3.30      3.83 o 
   4  15  13       14.20       17.76      4.24 o 
   5  15  13       29.84       26.71      5.50 o 
   7  -2  14        0.13       -5.77      3.85 o 
   4  -1  14       19.27       18.05      7.02 o 
   5  -1  14        2.02       -3.33      3.64 o 
   6  -1  14       94.61       88.04      5.83 o 
   7  -1  14       24.30       17.32      5.12 o 
   8  -1  14       11.00        7.97      5.51 o 
   9  -1  14       40.95       39.27      7.22 o 
  10  -1  14        1.15       -2.56      4.21 o 
   2   0  14       31.69       26.52      6.65 o 
   3   0  14        1.84       -2.60      5.97 o 
   4   0  14       53.26       48.94      4.83 o 
   5   0  14        8.42        3.10      5.04 o 
   6   0  14       21.41       18.26      8.29 o 
   7   0  14        7.89        1.53      3.83 o 
   8   0  14       10.93       12.83      6.06 o 
   9   0  14       46.28       44.89      5.60 o 
  10   0  14       13.43        5.28      4.23 o 
  11   0  14       25.03       18.83      4.28 o 
   1   1  14       28.87       18.17      6.85 o 
   2   1  14       23.36       25.22      6.76 o 
   3   1  14        7.45        6.67      3.71 o 
   4   1  14      146.89      139.62      6.75 o 
   5   1  14       76.00       78.18      5.39 o 
   6   1  14       10.47        9.07      3.77 o 
   7   1  14      103.97      100.28      6.04 o 
   8   1  14        1.12        4.30      3.66 o 
   9   1  14        5.20       -0.85      3.58 o 
  10   1  14       19.25        9.22      4.00 o 
  11   1  14       11.57       16.67      4.45 o 
  12   1  14        7.99        7.05      4.30 o 
   0   2  14       53.83       54.62      5.51 o 
   1   2  14        0.95       -2.68      4.86 o 
   2   2  14       36.09       44.80      7.20 o 
   3   2  14        1.97        3.77      3.82 o 
   4   2  14        5.60        1.28      3.34 o 
   5   2  14       21.02       26.20      3.99 o 
   6   2  14        4.52       -1.25      3.33 o 
   7   2  14      135.01      130.49      7.64 o 
   8   2  14       26.26       24.24      4.30 o 
   9   2  14       30.08       34.21      4.61 o 
  10   2  14        7.45        3.90      5.21 o 
  11   2  14        0.81        0.09      3.72 o 
  12   2  14       13.10       13.06      4.39 o 
   0   3  14       40.76       51.61      5.30 o 
   1   3  14        6.03        7.89      4.04 o 
   2   3  14       85.01       92.33      4.56 o 
   3   3  14       30.43       37.91      4.25 o 
   4   3  14        0.23       -6.65      5.84 o 
   5   3  14       69.69       53.98      4.63 o 
   6   3  14        5.99        5.27      3.47 o 
   7   3  14       45.99       43.61      7.53 o 
   8   3  14      197.30      189.09      7.66 o 
   9   3  14       12.49        9.20      3.83 o 
  10   3  14       18.28       19.22      4.13 o 
  11   3  14        0.05       -0.73      3.79 o 
  12   3  14        5.26        1.34      3.99 o 
  -1   4  14        4.75        0.83      4.24 o 
   0   4  14       42.57       38.84      4.93 o 
   1   4  14        2.17       -1.61      2.58 o 
   2   4  14        9.61       16.43      2.93 o 
   3   4  14        4.21        5.15      2.58 o 
   4   4  14        0.12       -4.33      2.88 o 
   5   4  14       76.53       80.47      5.27 o 
   6   4  14       38.12       52.38      4.70 o 
   7   4  14       20.45       16.61      3.87 o 
   8   4  14      185.78      188.79     11.58 o 
   9   4  14       26.15       15.52      3.77 o 
  10   4  14      155.08      162.08      7.58 o 
  11   4  14       10.11       11.51      4.14 o 
  12   4  14        5.64        4.93      3.83 o 
  -1   5  14        5.00        4.76      5.61 o 
   0   5  14        6.28       10.05      4.05 o 
   1   5  14       81.22       97.76      8.27 o 
   2   5  14        7.90        7.03      2.75 o 
   3   5  14       71.37       63.24      5.61 o 
   4   5  14        8.78       10.23      3.59 o 
   5   5  14      128.37      148.60     12.93 o 
   6   5  14      155.76      167.91     13.82 o 
   7   5  14        4.29        4.52      3.56 o 
   8   5  14       52.73       47.95      4.65 o 
   9   5  14      117.91      115.59     11.90 o 
  10   5  14       59.45       57.32      5.31 o 
  11   5  14       30.09       44.75      4.88 o 
  12   5  14        0.02       -2.25      3.86 o 
  -1   6  14        2.68        3.39      3.87 o 
   0   6  14       28.95       16.32      4.22 o 
   1   6  14       81.87       90.14      4.62 o 
   2   6  14        2.71       -1.40      2.64 o 
   3   6  14      115.98      110.21      4.68 o 
   4   6  14       48.30       58.22      3.59 o 
   5   6  14      124.25      151.38      9.47 o 
   6   6  14      202.80      214.61      8.01 o 
   7   6  14        9.46        7.56      3.59 o 
   8   6  14      101.63      101.55      5.85 o 
   9   6  14      191.14      206.09     24.92 o 
  10   6  14        0.15        1.62      3.82 o 
  11   6  14       75.40       75.49      5.82 o 
  12   6  14        1.44        7.13      4.06 o 
  -2   7  14        0.92        3.68      6.47 o 
  -1   7  14       21.10       22.00      4.26 o 
   0   7  14        0.23       -0.18      2.87 o 
   1   7  14       48.29       39.91      3.67 o 
   2   7  14       64.98       58.00      3.85 o 
   3   7  14      137.08      155.90      5.66 o 
   4   7  14      256.88      266.27     11.57 o 
   5   7  14        2.93        3.91      3.59 o 
   6   7  14      113.47      110.13     10.93 o 
   7   7  14       10.47        1.01      3.34 o 
   8   7  14       40.38       48.40      7.45 o 
   9   7  14      204.11      230.80     15.51 o 
  10   7  14       24.69       15.61      4.06 o 
  11   7  14       42.21       50.58      6.08 o 
  12   7  14        8.72       13.35      6.49 o 
  -2   8  14        4.70        9.38      6.34 o 
  -1   8  14       45.90       40.85      5.04 o 
   0   8  14        0.28       -0.32      4.24 o 
   1   8  14       23.36       25.76      3.15 o 
   2   8  14       73.62       70.38      4.09 o 
   3   8  14       42.43       51.19      3.52 o 
   4   8  14      245.73      281.52      7.01 o 
   5   8  14        9.79       15.02      3.84 o 
   6   8  14      100.32       88.13      5.46 o 
   7   8  14      127.31      147.21      8.62 o 
   8   8  14        2.81        4.94      3.62 o 
   9   8  14      162.12      171.59     17.65 o 
  10   8  14        5.81        6.05      3.75 o 
  11   8  14       21.56       27.72      4.56 o 
  12   8  14       10.93       13.22      4.46 o 
  -2   9  14        0.71        0.37      6.25 o 
  -1   9  14       34.74       41.33      7.75 o 
   0   9  14       26.38       31.94      4.70 o 
   1   9  14       61.73       62.36      5.79 o 
   2   9  14       70.72       63.02      5.00 o 
   3   9  14       13.01        8.31      5.86 o 
   4   9  14       43.34       56.19      5.04 o 
   5   9  14       11.89        3.79      2.50 o 
   6   9  14       78.72       80.27      3.93 o 
   7   9  14      290.45      312.79     29.65 o 
   8   9  14       19.69       17.76      6.86 o 
   9   9  14       23.81       24.46      4.23 o 
  10   9  14       14.69       17.66      4.15 o 
  11   9  14        2.87        5.57      4.10 o 
  -1  10  14       10.25       16.15      4.39 o 
   0  10  14       35.31       39.07      4.84 o 
   1  10  14       23.11       27.31      4.42 o 
   2  10  14       51.05       75.35      5.32 o 
   3  10  14       79.06       82.20      5.31 o 
   4  10  14       11.75       11.24      3.32 o 
   5  10  14       59.09       56.59      4.56 o 
   6  10  14       39.57       29.90      3.79 o 
   7  10  14      230.93      244.22      8.86 o 
   8  10  14       33.04       35.98      4.60 o 
   9  10  14        8.48        6.60      3.66 o 
  10  10  14       25.12       21.89      4.38 o 
  11  10  14       38.03       41.12      4.96 o 
  -1  11  14        0.05       -3.37      4.02 o 
   0  11  14       19.61       18.21      5.72 o 
   1  11  14       13.55        9.37      3.85 o 
   2  11  14       14.54       16.00      3.98 o 
   3  11  14       66.52       55.95      4.78 o 
   4  11  14       20.39       21.06      3.96 o 
   5  11  14       98.79       98.80      5.91 o 
   6  11  14       12.49        9.98      3.39 o 
   7  11  14       28.59       29.85      4.68 o 
   8  11  14       26.58       24.20      6.44 o 
   9  11  14       28.85       38.72      7.91 o 
  10  11  14       24.30       39.85      7.22 o 
  -1  12  14       10.51       13.47      4.53 o 
   0  12  14        7.93       15.15      4.37 o 
   1  12  14       56.75       46.04      5.79 o 
   2  12  14        2.17       -0.99      3.60 o 
   3  12  14       52.73       58.70      4.86 o 
   4  12  14       18.02       21.16      4.64 o 
   5  12  14      135.36      123.63      6.38 o 
   6  12  14       50.66       51.71      4.68 o 
   7  12  14        0.14       -4.58      3.05 o 
   8  12  14       27.33       28.31      7.45 o 
   9  12  14        2.19        7.37      6.49 o 
   0  13  14        2.35        2.41      4.14 o 
   1  13  14       51.78       60.68      5.41 o 
   2  13  14        0.79        2.89      3.84 o 
   3  13  14       36.64       27.05      4.33 o 
   4  13  14       14.95       12.00      3.74 o 
   5  13  14       42.41       44.69      6.00 o 
   6  13  14       31.05       30.11      4.22 o 
   7  13  14        0.28       -0.37      3.49 o 
   8  13  14       42.68       42.53      4.84 o 
   2  14  14        0.61       -1.55      3.73 o 
   3  14  14       44.37       38.27      4.75 o 
   4  14  14       21.31       25.12      4.32 o 
   5  14  14        6.85        5.22      4.04 o 
   6  14  14        6.82        4.64      3.90 o 
   7   0  15        0.07       -6.67      4.45 o 
   8   0  15        4.31        0.29      4.02 o 
   4   1  15       34.17       28.14      4.46 o 
   5   1  15        0.96       -4.26      3.63 o 
   6   1  15       48.56       46.53      5.09 o 
   7   1  15       16.86       17.81      4.44 o 
   8   1  15       27.16       29.28      4.78 o 
   9   1  15       19.49       29.49      5.00 o 
  10   1  15        6.55        4.90      4.35 o 
   3   2  15        0.59       -8.70      5.80 o 
   4   2  15       40.42       30.78      4.45 o 
   5   2  15       31.09       25.84      4.41 o 
   6   2  15       19.88       22.30      4.18 o 
   7   2  15       68.38       64.20      5.31 o 
   8   2  15        0.15        2.96      5.72 o 
   9   2  15       34.24       40.88      6.77 o 
  10   2  15        4.31        4.22      4.21 o 
  11   2  15        5.92        5.26      4.05 o 
   2   3  15       44.85       70.28      8.72 o 
   3   3  15        0.14       -1.64      3.41 o 
   4   3  15       20.28       15.18      3.95 o 
   5   3  15       46.39       48.49      4.84 o 
   6   3  15       22.03       25.91      4.37 o 
   7   3  15       88.65       94.70      8.06 o 
   8   3  15       30.18       27.55      4.98 o 
   9   3  15       95.86       88.08      6.18 o 
  10   3  15        0.76       -0.34      3.75 o 
  11   3  15        1.41        2.61      3.99 o 
   1   4  15        5.85        4.03      4.16 o 
   2   4  15       72.42       65.63      5.16 o 
   3   4  15       30.85       28.91      4.23 o 
   4   4  15        5.57       -1.13      3.48 o 
   5   4  15       60.73       61.63      5.16 o 
   6   4  15        8.45        7.84      3.71 o 
   7   4  15       17.44       22.43      4.26 o 
   8   4  15       11.73        7.49      3.80 o 
   9   4  15       41.03       41.12      5.55 o 
  10   4  15       32.36       39.74      5.01 o 
  11   4  15        2.45       -2.25      3.94 o 
   1   5  15        6.59        4.74      4.72 o 
   2   5  15       27.66       22.35      3.37 o 
   3   5  15       23.52       25.31      4.16 o 
   4   5  15       13.12       11.61      5.69 o 
   5   5  15      143.05      139.54      7.00 o 
   6   5  15       58.07       59.98      5.81 o 
   7   5  15       19.72       14.11      4.06 o 
   8   5  15       28.71       30.32      4.78 o 
   9   5  15        2.54        2.20      3.60 o 
  10   5  15       24.82       21.35      4.34 o 
  11   5  15        2.71        3.10      3.77 o 
   0   6  15       14.75       22.53      4.75 o 
   1   6  15       49.39       57.55      4.15 o 
   2   6  15        0.84       -4.24      2.83 o 
   3   6  15       57.36       61.65      5.02 o 
   4   6  15        5.94        3.82      3.60 o 
   5   6  15       88.13       88.70      5.83 o 
   6   6  15       40.41       40.85      4.53 o 
   7   6  15        2.15        5.01      3.68 o 
   8   6  15       87.49      112.41     10.38 o 
   9   6  15        0.97        2.04      3.79 o 
  10   6  15       15.43       16.16      5.10 o 
  11   6  15        0.64       -3.06      3.91 o 
   0   7  15        7.31        9.80      4.13 o 
   1   7  15        8.03       11.13      3.23 o 
   2   7  15        4.14       -1.38      2.99 o 
   3   7  15      142.22      156.68      5.90 o 
   4   7  15       81.61      101.05      6.01 o 
   5   7  15       50.53       37.16      4.33 o 
   6   7  15      110.21       88.09      5.68 o 
   7   7  15        0.04       -0.73      3.64 o 
   8   7  15       58.28       60.12      5.14 o 
   9   7  15        7.81        3.14      3.80 o 
  10   7  15        4.14        2.19      3.77 o 
  11   7  15       18.18       14.58      8.10 o 
   0   8  15        1.86        2.66      4.33 o 
   1   8  15       15.54       10.82      4.32 o 
   2   8  15        1.37       -2.44      3.72 o 
   3   8  15       60.47       71.20      4.25 o 
   4   8  15      117.10      112.98      5.56 o 
   5   8  15        0.29       -0.04      3.36 o 
   6   8  15      170.46      187.01      8.25 o 
   7   8  15       18.88       14.50      4.09 o 
   8   8  15       24.55       23.32      4.18 o 
   9   8  15       29.74       29.47      4.55 o 
  10   8  15        3.44        4.68      3.75 o 
  11   8  15       61.36       68.31      5.77 o 
   0   9  15        0.52        5.01      4.55 o 
   1   9  15       88.52       92.34      6.36 o 
   2   9  15       13.47       21.02      6.06 o 
   3   9  15       45.26       51.02      4.86 o 
   4   9  15      101.91       88.43      5.56 o 
   5   9  15        1.06        1.68      3.43 o 
   6   9  15       70.34       70.33      5.30 o 
   7   9  15      137.08      145.41     15.76 o 
   8   9  15        2.99       -0.22      3.56 o 
   9   9  15       35.24       39.02      4.88 o 
  10   9  15       10.40       17.15      7.84 o 
   0  10  15        4.74       11.43      4.51 o 
   1  10  15       65.70       64.89      5.76 o 
   2  10  15       64.43       72.56      5.60 o 
   3  10  15        6.52       -0.92      3.64 o 
   4  10  15       53.54       57.60      4.92 o 
   5  10  15       13.98       17.76      3.84 o 
   6  10  15        6.68       13.29      6.58 o 
   7  10  15      224.28      224.99     13.48 o 
   8  10  15        3.79        2.89      4.01 o 
   9  10  15       55.70       70.02      5.53 o 
  10  10  15        6.80        8.11      4.18 o 
   1  11  15       20.25       21.08      4.64 o 
   2  11  15       49.50       52.85      5.17 o 
   3  11  15        1.50        0.80      3.70 o 
   4  11  15       58.02       54.99      4.90 o 
   5  11  15       68.08       58.92      4.96 o 
   6  11  15        1.09        9.83      6.70 o 
   7  11  15       72.85       99.84      9.78 o 
   8  11  15       18.70       17.21      6.94 o 
   9  11  15       30.25       38.74      8.08 o 
   1  12  15        2.29        4.81      4.08 o 
   2  12  15        6.45       10.35      4.07 o 
   3  12  15       18.78       22.96      4.36 o 
   4  12  15       40.04       37.56      4.71 o 
   5  12  15      189.34      209.43     14.61 o 
   6  12  15        1.22        1.38      3.53 o 
   7  12  15       32.08       31.11      7.19 o 
   8  12  15       33.34       34.21      7.93 o 
   3  13  15       14.53       14.42      4.33 o 
   4  13  15        0.25        1.37      3.68 o 
   5  13  15       71.29       77.95      5.58 o 
   6  13  15       29.89       23.15      5.83 o 
   7  13  15       33.62       39.89      7.96 o 
   5   3  16        0.19       -2.52      3.92 o 
   6   3  16       16.09        2.69      4.17 o 
   7   3  16       27.15       19.91      4.64 o 
   8   3  16        0.08       -1.34      4.09 o 
   4   4  16       56.70       60.03      5.44 o 
   5   4  16       22.90       25.63      4.53 o 
   6   4  16        6.83       -0.65      5.97 o 
   7   4  16       43.08       51.12      5.31 o 
   8   4  16        1.79        2.65      4.18 o 
   9   4  16       26.71       24.47      4.85 o 
   3   5  16        2.39        4.11      3.78 o 
   4   5  16       36.98       42.47      4.92 o 
   5   5  16       41.84       40.37      8.02 o 
   6   5  16        6.66        6.83      4.10 o 
   7   5  16       48.56       56.97     12.06 o 
   8   5  16        2.62       -0.91      3.99 o 
   9   5  16        3.44        2.75      4.04 o 
  10   5  16        7.47       11.13      4.27 o 
   3   6  16       52.41       57.49      5.28 o 
   4   6  16        7.80        4.61      3.98 o 
   5   6  16       71.80       65.26      5.46 o 
   6   6  16        1.09        3.08      3.69 o 
   7   6  16       28.10       26.86      4.73 o 
   8   6  16        6.24        9.31      4.15 o 
   9   6  16        3.48        2.36      3.97 o 
  10   6  16        0.56       -1.52      3.98 o 
   2   7  16        0.91        1.75      3.71 o 
   3   7  16       72.84       69.01      5.60 o 
   4   7  16        5.07        1.15      3.82 o 
   5   7  16       38.97       42.40      5.21 o 
   6   7  16        7.29        9.11      4.00 o 
   7   7  16       57.20       65.39      5.58 o 
   8   7  16        7.61        2.08      4.00 o 
   9   7  16        0.83       -0.64      3.82 o 
  10   7  16        0.65       -3.10      3.68 o 
   2   8  16        0.91        3.13      6.90 o 
   3   8  16       61.17       49.52      5.20 o 
   4   8  16       18.68       13.31      4.10 o 
   5   8  16        2.34        2.67      3.79 o 
   6   8  16       55.28       56.13      5.35 o 
   7   8  16        1.96        0.56      3.68 o 
   8   8  16        8.06        8.52      4.04 o 
   9   8  16        2.00       -2.98      3.54 o 
  10   8  16        0.13       -4.56      3.67 o 
   2   9  16        3.53        6.79      4.41 o 
   3   9  16       36.59       40.88      4.99 o 
   4   9  16       22.19       25.40      6.71 o 
   5   9  16        7.65        4.28      6.33 o 
   6   9  16       55.76       65.60      5.55 o 
   7   9  16       12.66       15.99      4.15 o 
   8   9  16       16.96       11.11      4.00 o 
   9   9  16        0.34       -1.10      3.85 o 
   3  10  16       10.92       10.96      4.40 o 
   4  10  16       56.63       33.28      7.33 o 
   5  10  16        0.06       -8.10      5.40 o 
   6  10  16       14.55       25.77      7.33 o 
   7  10  16       21.10       13.22      7.04 o 
   8  10  16       16.91       19.09      6.02 o 
   9  10  16       51.30       45.06      7.38 o 
   3  11  16        3.41        5.52      4.27 o 
   4  11  16       88.63       99.41      6.30 o 
   5  11  16       20.46       23.80      7.07 o 
   6  11  16       17.62        5.90      6.37 o 
   7  11  16       12.86        8.68      6.25 o 
   5  12  16       82.00       80.11      5.72 o 
                                                 
